# Supplementary material for: Salmonella enterica from a soldier from the 1652 siege of Barcelona (Spain) supports historical transatlantic epidemic contacts
Source: iScience. 2021 Aug 24;24(9):103021. doi: 10.1016/j.isci.2021.103021 (PMC8430385; doi:10.1016/j.isci.2021.103021)
Supplement: Table S4. Reference mapping statistics for a diverse set of 839 Salmonella enterica assemblies used to identify the closest serovar to F1691-1810, Related to Figure 2 and Table S3 [file mmc2.xlsx]

## Sheet: Tbl.Sppl.4
Assembly	Mapped Reads	Av. Depth of Coverage	Recovered positions	Mean Read edit distance	Code	Info
ASM1838v1	24225	0,3852X	0.3078	1.25309	NC 012125.1	Salmonella enterica subsp. enterica serovar Paratyphi C str. RKS4594, complete sequence
ASM838629v1	24041	0,3818X	0.3046	1.25565	NZ CP043773.1	Salmonella enterica strain QH chromosome, complete genome
ASM48729v3	23329	0,3763X	0.3009	1.31257	NZ CP012344.2	Salmonella enterica subsp. enterica serovar Choleraesuis str. ATCC 10708 chromosome, complete genome
ASM810v1	23344	0,3659X	0.2927	1.31263	NC 006905.1	Salmonella enterica subsp. enterica serovar Choleraesuis str. SC-B67, complete genome
ASM74281v1	22779	0,3711X	0.2983	1.31362	NZ CP007639.1	Salmonella enterica subsp. enterica serovar Choleraesuis strain C500 chromosome, complete genome
ASM966461v1	21940	0,3358X	0.2692	1.67484	NZ CP045958.1	Salmonella enterica subsp. enterica serovar Birkenhead strain AUSMDU00010532 chromosome, complete genome
ASM127831v1	17980	0,3079X	0.2503	1.74978	NZ CP012599.1	Salmonella enterica subsp. enterica serovar Newport strain 0307-213, complete genome
ASM638511v1	22285	0,3323X	0.2648	1.76002	NZ CP041026.1	Salmonella enterica subsp. enterica serovar 1,4,[5],12:i:- strain SA20143792 chromosome, complete genome
ASM162376v2	22237	0,341X	0.2731	1.76419	NZ CP014971.2	Salmonella enterica subsp. enterica serovar Typhimurium str. USDA-ARS-USMARC-1898 chromosome, complete genome
ASM975655v1	22198	0,3326X	0.2664	1.76448	NZ CP037877.1	Salmonella enterica subsp. enterica serovar 4,[5],12:i:- strain PNCS015054 chromosome, complete genome
ASM975651v1	22189	0,3473X	0.2782	1.76475	NZ CP037874.1	Salmonella enterica subsp. enterica serovar 4,[5],12:i:- strain PNCS014854 chromosome, complete genome
ASM162368v1	22262	0,3421X	0.2733	1.76531	NZ CP014967.1	Salmonella enterica subsp. enterica serovar Typhimurium str. CDC 2011K-1702 isolate USDA-ARS-USMARC-1910 chromosome, complete genome
ASM155835v2	22239	0,3451X	0.2763	1.76555	NZ CP014051.2	Salmonella enterica strain LT2 chromosome, complete genome
ASM303028v1	22247	0,3453X	0.2764	1.76559	NZ CP028199.1	Salmonella enterica subsp. enterica serovar Typhimurium strain CFSAN018746 chromosome, complete genome
ASM694v2	22237	0,3451X	0.2763	1.76562	NC 003197.2	Salmonella enterica subsp. enterica serovar Typhimurium str. LT2, complete genome
ASM334707v1	22447	0,3386X	0.2673	1.76563	NZ CP018219.1	Salmonella enterica subsp. enterica strain LSP 389/97 chromosome, complete genome
ASM491934v1	22304	0,3409X	0.2722	1.76565	NZ CP039582.1	Salmonella enterica subsp. enterica serovar 1,4,[5],12:i:- strain PNCS014858 chromosome, complete genome
ASM636533v1	22244	0,345X	0.2762	1.76573	NZ CP041005.1	Salmonella enterica strain FDAARGOS 768 chromosome, complete genome
ASM608873v1	22212	0,3438X	0.2753	1.76603	NZ CP034479.1	Salmonella enterica subsp. enterica serovar Typhimurium strain 14028 chromosome, complete genome
ASM491944v1	21753	0,3371X	0.2712	1.76606	NZ CP039603.1	Salmonella enterica subsp. enterica serovar 1,4,[5],12:i:- strain PNCS014868 chromosome, complete genome
ASM553737v1	22309	0,3413X	0.2726	1.76606	NZ CP040321.1	Salmonella enterica subsp. enterica serovar Typhimurium strain PNCS014879 chromosome, complete genome
ASM514494v1	22230	0,3329X	0.2665	1.76608	NZ CP039716.1	Salmonella enterica subsp. enterica serovar 1,4,[5],12:i:- strain PNCS000211 chromosome, complete genome
ASM97364v1	21761	0,3502X	0.2815	1.76633	NZ CP007523.1	Salmonella enterica subsp. enterica serovar Typhimurium str. CDC 2011K-0870, complete genome
ASM872765v1	21855	0,3271X	0.2621	1.76646	NZ CP044188.1	Salmonella enterica subsp. enterica strain AR-0401 chromosome, complete genome
ASM638499v1	22268	0,3336X	0.2668	1.7668	NZ CP029840.1	Salmonella enterica subsp. enterica serovar Typhimurium strain 01ST04081 chromosome, complete genome
ASM172922v1	22233	0,3303X	0.2644	1.7671	NZ CP016385.1	Salmonella enterica subsp. enterica serovar Typhimurium strain 13-931, complete genome
ASM901729v1	22237	0,3274X	0.262	1.76714	NZ CP044957.1	Salmonella enterica subsp. enterica serovar 1,4,[5],12:i:- strain PNCS007087 chromosome, complete genome
ASM303201v1	22223	0,344X	0.2754	1.76722	NZ CP025555.1	Salmonella enterica subsp. enterica serovar Typhimurium strain PIR00538 chromosome, complete genome
ASM985707v1	22222	0,344X	0.2754	1.7673	NZ CP047323.1	Salmonella enterica subsp. enterica serovar Typhimurium strain RM13672 chromosome, complete genome
ASM588587v1	22248	0,3434X	0.2748	1.76735	NZ CP040564.1	Salmonella enterica subsp. enterica serovar Typhimurium strain SAP17-7699 chromosome, complete genome
ASM2216v1	22222	0,344X	0.2754	1.76735	NC 016856.1	Salmonella enterica subsp. enterica serovar Typhimurium str. 14028S, complete sequence
ASM170536v1	22125	0,3441X	0.2754	1.76737	NZ CP015157.1	Salmonella enterica subsp. enterica serovar Typhimurium strain NC983 chromosome, complete genome
ASM386401v1	22228	0,344X	0.2753	1.76755	NZ CP034230.1	Salmonella enterica subsp. enterica serovar Typhimurium strain ATCC 14028 chromosome, complete genome
ASM294713v1	22222	0,344X	0.2754	1.76755	NZ CP026700.1	Salmonella enterica subsp. enterica serovar Typhimurium strain AR 0031 chromosome, complete genome
ASM588585v1	21755	0,3404X	0.2737	1.76759	NZ CP040562.1	Salmonella enterica subsp. enterica serovar Typhimurium strain SAP17-7399 chromosome, complete genome
ASM21363v1	22216	0,3476X	0.2782	1.7676	NC 016863.1	Salmonella enterica subsp. enterica serovar Typhimurium str. UK-1, complete sequence
ASM82859v1	22395	0,3328X	0.2645	1.76772	NZ AP014565.1	Salmonella enterica subsp. enterica serovar Typhimurium str. L-3553 chromosome, complete genome
ASM491926v1	22279	0,3445X	0.2757	1.7679	NZ CP039585.1	Salmonella enterica subsp. enterica serovar 1,4,[5],12:i:- strain PNCS014859 chromosome, complete genome
ASM638419v1	22266	0,3385X	0.271	1.76803	NZ CP029839.1	Salmonella enterica subsp. enterica serovar Typhimurium strain 10ST07093 chromosome, complete genome
ASM162370v1	21774	0,3471X	0.279	1.76826	NZ CP014981.1	Salmonella enterica subsp. enterica serovar Typhimurium str. USDA-ARS-USMARC-1880 isolate ST13123 chromosome, complete genome
ASM399921v1	21802	0,3369X	0.2709	1.76842	NZ CP025736.1	Salmonella enterica strain FORC 079 chromosome, complete genome
ASM516036v1	22282	0,3487X	0.2791	1.76842	NZ CP039854.1	Salmonella enterica subsp. enterica serovar 1,4,[5],12:i:- strain PNCS014864 chromosome, complete genome
ASM589017v1	21887	0,3354X	0.2698	1.76845	NZ CP040651.1	Salmonella enterica subsp. enterica serovar 1,4,[5],12:i:- strain SA20070548 chromosome, complete genome
ASM491928v1	22227	0,3479X	0.2784	1.76848	NZ CP039567.1	Salmonella enterica subsp. enterica serovar 1,4,[5],12:i:- strain PNCS014850 chromosome, complete genome
ASM553713v1	21796	0,3374X	0.2714	1.76854	NZ CP040318.1	Salmonella enterica subsp. enterica serovar Rough O:-:- strain PNCS009887 chromosome, complete genome
ASM74305v1	21639	0,3436X	0.2762	1.76875	NZ CP009102.1	Salmonella enterica subsp. enterica serovar Typhimurium strain ATCC 13311 chromosome, complete genome
ASM491916v1	22257	0,3338X	0.2671	1.76879	NZ CP039558.1	Salmonella enterica subsp. enterica serovar 1,4,[5],12:i:- strain PNCS014846 chromosome, complete genome
ASM824478v1	21694	0,3419X	0.2749	1.76901	NZ CP043399.1	Salmonella enterica subsp. enterica serovar Typhimurium str. 14028S substr. GXS275 chromosome, complete genome
ASM893124v1	21980	0,3236X	0.2588	1.76911	NZ CP035917.1	Salmonella enterica strain S44712 chromosome, complete genome
ASM824480v1	21693	0,342X	0.275	1.76928	NZ CP043401.1	Salmonella enterica subsp. enterica serovar Typhimurium str. 14028S substr. GXS259 chromosome, complete genome
ASM824482v1	21693	0,342X	0.275	1.76928	NZ CP043402.1	Salmonella enterica subsp. enterica serovar Typhimurium str. 14028S substr. GXS254 chromosome, complete genome
ASM824484v1	21702	0,342X	0.275	1.76938	NZ CP043400.1	Salmonella enterica subsp. enterica serovar Typhimurium str. 14028S substr. JY996 chromosome, complete genome
ASM216399v1	21986	0,3335X	0.2676	1.76944	NZ CP020922.1	Salmonella enterica subsp. enterica strain 16A242 chromosome, complete genome
ASM71515v2	21724	0,3435X	0.2747	1.7697	NZ CP007804.1	Salmonella enterica subsp. enterica serovar Typhimurium strain VNP20009, complete genome
ASM949783v1	21906	0,3303X	0.2637	1.76979	NZ CP032490.1	Salmonella enterica subsp. enterica serovar Typhimurium strain SL26 chromosome, complete genome
ASM43016v1	21706	0,3455X	0.2777	1.76983	NC 021820.1	Salmonella enterica subsp. enterica serovar 4,[5],12:i:- str. 08-1736, complete sequence
ASM635180v1	22137	0,3466X	0.2776	1.76984	NZ CP040900.1	Salmonella enterica subsp. enterica serovar Typhimurium strain SAP18-6199 chromosome, complete genome
ASM162377v1	21713	0,3454X	0.2777	1.77	NZ CP014983.1	Salmonella enterica subsp. enterica serovar Typhimurium str. CDC 2009K-2059 chromosome, complete genome
ASM207924v1	22282	0,3398X	0.2714	1.77041	NZ CP015598.1	Salmonella enterica strain FORC 030, complete genome
ASM198963v1	22170	0,3226X	0.256	1.77059	NZ CP019442.1	Salmonella enterica subsp. enterica serovar Typhimurium strain 81741 chromosome, complete genome
ASM949785v1	21913	0,3329X	0.2659	1.77059	NZ CP032494.1	Salmonella enterica subsp. enterica serovar Typhimurium strain SO21 chromosome, complete genome
ASM479245v1	21730	0,3384X	0.2721	1.77059	NZ CP038849.1	Salmonella enterica subsp. enterica serovar 1,4,[5],12:i:- strain PNCS014866 chromosome, complete genome
ASM162384v1	21798	0,3347X	0.2674	1.77091	NZ CP014977.1	Salmonella enterica subsp. enterica serovar Typhimurium str. USDA-ARS-USMARC-1896 chromosome, complete genome
ASM100652v1	21934	0,3245X	0.2589	1.77095	NZ CP011428.1	Salmonella enterica subsp. enterica serovar Typhimurium strain YU39 isolate YUHS 05-78 chromosome, complete genome
ASM491914v1	22004	0,3279X	0.2617	1.77109	NZ CP039561.1	Salmonella enterica subsp. enterica serovar 1,4,[5],12:i:- strain PNCS014847 chromosome, complete genome
ASM192218v1	21683	0,3427X	0.2756	1.7712	NZ CP013702.1	Salmonella enterica subsp. enterica serovar Typhimurium strain RM10961, complete genome
ASM220185v1	21749	0,3434X	0.2759	1.77121	NZ CP021909.1	Salmonella enterica subsp. enterica strain ST1120 chromosome, complete genome
ASM893122v1	21897	0,3231X	0.2581	1.77125	NZ CP035915.1	Salmonella enterica strain S61394 chromosome, complete genome
ASM399465v1	22024	0,348X	0.2788	1.77161	NZ CP034719.1	Salmonella enterica subsp. enterica serovar Typhimurium strain RSE04 chromosome, complete genome
ASM298396v1	22310	0,3405X	0.2721	1.77248	NZ CP027414.1	Salmonella enterica subsp. enterica serovar Typhimurium strain FDAARGOS 320 chromosome, complete genome
ASM162372v1	22357	0,3417X	0.2719	1.77256	NZ CP014969.1	Salmonella enterica subsp. enterica serovar Typhimurium str. USDA-ARS-USMARC-1808 isolate ST1126-1 chromosome, complete genome
ASM2702v1	21716	0,3415X	0.2746	1.77256	NC 016854.1	Salmonella enterica subsp. enterica serovar Typhimurium str. D23580, complete sequence
ASM491942v1	21835	0,3379X	0.2715	1.7727	NZ CP039599.1	Salmonella enterica subsp. enterica serovar 1,4,[5],12:i:- strain PNCS014867 chromosome, complete genome
ASM162364v2	21828	0,3341X	0.2673	1.77296	NZ CP014965.1	Salmonella enterica subsp. enterica serovar Typhimurium str. CDC 2010K-1587 isolate USDA-ARS-USMARC-1908 chromosome, complete genome
ASM129350v1	21961	0,3315X	0.2644	1.77314	NZ CP012681.1	Salmonella enterica subsp. enterica serovar Typhimurium strain 33676, complete genome
ASM398665v1	21831	0,3288X	0.2631	1.77317	NZ CP028314.1	Salmonella enterica subsp. enterica serovar Typhimurium var. 5- strain CFSAN067217 chromosome, complete genome
ASM220896v2	21854	0,322X	0.2576	1.77359	NZ CP022062.1	Salmonella enterica strain FDAARGOS 312 chromosome, complete genome
ASM412403v2	22054	0,3277X	0.2618	1.7736	NZ CP033226.2	Salmonella enterica subsp. enterica strain CFSA122 chromosome, complete genome
STMU2UK	22236	0,3483X	0.2786	1.77366	NZ LT855376.1	Salmonella enterica subsp. enterica serovar Typhimurium isolate STMU2UK genome assembly, chromosome: 1
ASM491918v1	22272	0,3487X	0.2786	1.77375	NZ CP039565.1	Salmonella enterica subsp. enterica serovar 1,4,[5],12:i:- strain PNCS014849 chromosome, complete genome
39674 D01	22031	0,3235X	0.2586	1.77409	NZ LT795114.1	Salmonella enterica subsp. enterica serovar Typhimurium isolate VNB151-sc-2315230 genome assembly, chromosome: 1
ASM966774v1	21977	0,3436X	0.2748	1.77413	NZ CP043662.1	Salmonella enterica subsp. enterica serovar Blockley strain 159838 chromosome, complete genome
ASM491940v1	22321	0,3463X	0.2766	1.7742	NZ CP039595.1	Salmonella enterica subsp. enterica serovar 1,4,[5],12:i:- strain PNCS014865 chromosome, complete genome
ASM589009v1	21823	0,3407X	0.2737	1.77423	NZ CP040648.1	Salmonella enterica subsp. enterica serovar Rough O:-:- strain PNCS009880 chromosome, complete genome
ASM43014v3	21839	0,3296X	0.2636	1.77436	NC 021814.1	Salmonella enterica subsp. enterica serovar Typhimurium var. 5- str. CFSAN001921, complete sequence
ASM595470v1	22412	0,344X	0.2727	1.77459	NZ CP040668.1	Salmonella enterica subsp. enterica serovar 1,4,[5],12:i:- strain SA20082869 chromosome, complete genome
ASM25287v1	22280	0,3444X	0.2753	1.77478	NC 017046.1	Salmonella enterica subsp. enterica serovar Typhimurium str. 798, complete genome
ASM422488v2	21755	0,3372X	0.27	1.77499	NZ CP041208.1	Salmonella enterica subsp. enterica serovar Newport strain SAP18-8729 chromosome, complete genome
ASM491932v1	22522	0,3445X	0.2728	1.77502	NZ CP039579.1	Salmonella enterica subsp. enterica serovar 1,4,[5],12:i:- strain PNCS014857 chromosome, complete genome
ASM413615v1	21778	0,3376X	0.2703	1.7751	NZ CP025241.1	Salmonella enterica subsp. enterica serovar Newport str. USDA-ARS-USMARC-1929 chromosome, complete genome
ASM413613v1	21755	0,3293X	0.2636	1.77533	NZ CP025237.1	Salmonella enterica subsp. enterica serovar Newport str. USDA-ARS-USMARC-1928 chromosome, complete genome
ASM162374v2	21760	0,3392X	0.2723	1.77537	NZ CP014982.2	Salmonella enterica subsp. enterica serovar Typhimurium str. USDA-ARS-USMARC-1810 chromosome, complete genome
ASM412409v2	21873	0,3249X	0.2609	1.77543	NZ CP033255.2	Salmonella enterica subsp. enterica strain CFSA244 chromosome, complete genome
ASM413609v1	21762	0,3373X	0.2699	1.77554	NZ CP025234.1	Salmonella enterica subsp. enterica serovar Newport str. USDA-ARS-USMARC-1926 chromosome, complete genome
ASM223473v2	21631	0,3379X	0.2715	1.77555	NZ CP022491.1	Salmonella enterica subsp. enterica serovar Saintpaul strain SA20031783 chromosome, complete genome
ASM303183v1	21615	0,3528X	0.2834	1.77557	NZ CP020565.1	Salmonella enterica subsp. enterica serovar Typhimurium strain FORC58 chromosome, complete genome
ASM792312v1	22305	0,3429X	0.274	1.77575	NZ CP035301.1	Salmonella enterica subsp. enterica strain ST1539 chromosome, complete genome
ASM398667v1	22520	0,3479X	0.2753	1.7758	NZ CP028318.1	Salmonella enterica subsp. enterica serovar Typhimurium var. 5- strain CFSAN067216 chromosome, complete genome
ASM48634v2	22246	0,3478X	0.278	1.77587	NZ CP017728.1	Salmonella enterica subsp. enterica serovar Typhimurium str. SARA13 chromosome, complete genome
ASM318107v1	22490	0,344X	0.2724	1.77599	NZ CP029593.1	Salmonella enterica strain DA34827 chromosome, complete genome
ASM157625v1	22482	0,3439X	0.2723	1.776	NZ CP014358.1	Salmonella enterica subsp. enterica serovar Typhimurium strain YU15 chromosome, complete genome
ASM479243v1	22305	0,3465X	0.2767	1.77601	NZ CP038847.1	Salmonella enterica subsp. enterica serovar Typhimurium strain PNCS014851 chromosome, complete genome
ASM318115v1	22492	0,344X	0.2724	1.77605	NZ CP029595.1	Salmonella enterica strain DA34833 chromosome, complete genome
DT104	22492	0,344X	0.2724	1.77605	NC 022569.1	Salmonella enterica subsp. enterica serovar Typhimurium str. DT104, complete sequence
ASM27275v4	21755	0,3429X	0.2745	1.77605	NZ CP010282.1	Salmonella enterica subsp. enterica serovar Newport str. CVM 21538 chromosome, complete genome
ASM27283v4	21867	0,3398X	0.2721	1.77606	NZ CP010284.1	Salmonella enterica subsp. enterica serovar Newport str. CVM N1543 chromosome, complete genome
ASM189018v1	21921	0,3353X	0.2685	1.7762	NZ CP016012.1	Salmonella enterica subsp. enterica serovar Newport strain CFSAN003890, complete genome
ASM162382v2	22525	0,3479X	0.2754	1.77626	NZ CP014979.2	Salmonella enterica subsp. enterica serovar Typhimurium str. CDC H2662 chromosome, complete genome
ASM419462v2	21816	0,34X	0.2707	1.77636	NZ CP036168.1	Salmonella enterica subsp. enterica serovar Typhimurium strain sg wt7 chromosome, complete genome
ASM491936v1	22483	0,3433X	0.2718	1.77636	NZ CP039591.1	Salmonella enterica subsp. enterica serovar Typhimurium strain PNCS014862 chromosome, complete genome
ASM48793v2	21694	0,326X	0.2623	1.77653	NZ CP017723.1	Salmonella enterica subsp. enterica serovar Stanleyville str. CFSAN000624 strain SGSC 2518 isolate SARB61 chromosome, complete genome
ASM413603v1	21851	0,3427X	0.2749	1.77653	NZ CP025248.1	Salmonella enterica subsp. enterica serovar Newport str. CDC 2009K-1331 chromosome, complete genome
ASM162380v1	22495	0,344X	0.2724	1.77654	NZ CP014975.1	Salmonella enterica subsp. enterica serovar Typhimurium str. CDC 2009K-1640 isolate USDA-ARS-USMARC-1906 chromosome, complete genome
ASM94101v2	21749	0,3438X	0.2759	1.77654	NZ CP007235.2	Salmonella enterica subsp. enterica serovar Typhimurium str. USDA-ARS-USMARC-1899, complete genome
ASM27271v4	21867	0,3376X	0.2703	1.7766	NZ CP010283.1	Salmonella enterica subsp. enterica serovar Newport str. CVM 21550 chromosome, complete genome
ASM491924v1	22503	0,3406X	0.2698	1.77665	NZ CP039576.1	Salmonella enterica subsp. enterica serovar Typhimurium strain PNCS014856 chromosome, complete genome
ASM966459v1	22308	0,3393X	0.271	1.77667	NZ CP045949.1	Salmonella enterica subsp. enterica serovar Typhimurium strain AUSMDU00010529 chromosome, complete genome
ASM63613v1	22492	0,3442X	0.2725	1.77672	NZ CP007581.1	Salmonella enterica subsp. enterica serovar Typhimurium strain 138736, complete genome
ASM588593v1	22607	0,3437X	0.2722	1.77684	NZ CP040568.1	Salmonella enterica subsp. enterica serovar Typhimurium strain SAP17-8290 chromosome, complete genome
ASM27273v4	21868	0,3395X	0.2718	1.77689	NZ CP010281.1	Salmonella enterica subsp. enterica serovar Newport str. CVM 22513 chromosome, complete genome
ASM413607v1	21658	0,3441X	0.2752	1.77709	NZ CP025232.1	Salmonella enterica subsp. enterica serovar Newport str. USDA-ARS-USMARC-1925 chromosome, complete genome
ASM402252v1	21572	0,3366X	0.2705	1.77716	NZ CP034968.1	Salmonella enterica subsp. enterica serovar Typhimurium strain B3589 chromosome, complete genome
ASM27289v3	21810	0,3273X	0.2621	1.7773	NZ CP010280.1	Salmonella enterica subsp. enterica serovar Newport str. CVM 22462 chromosome, complete genome
ASM413611v1	21813	0,3324X	0.266	1.77734	NZ CP025243.1	Salmonella enterica subsp. enterica serovar Newport str. CDC 2012K-0663 chromosome, complete genome
ASM229020v1	22015	0,3353X	0.2682	1.77742	NZ CP023166.1	Salmonella enterica subsp. enterica serovar Saintpaul strain SGB23 chromosome, complete genome
ASM44241v1	21810	0,3409X	0.2746	1.77753	NC 021902.1	Salmonella enterica subsp. enterica serovar Newport str. USMARC-S3124.1, complete genome
ASM188701v1	22571	0,3538X	0.283	1.77759	NZ CP017621.1	Salmonella enterica subsp. enterica serovar Typhimurium strain 22792 chromosome, complete genome
ASM192216v1	21616	0,3424X	0.2759	1.77785	NZ CP013685.1	Salmonella enterica subsp. enterica serovar Newport strain 0007-33, complete genome
ASM189016v1	21774	0,3402X	0.2732	1.77827	NZ CP016010.1	Salmonella enterica subsp. enterica serovar Newport strain CFSAN001660, complete genome
ASM197530v1	21791	0,3442X	0.2764	1.77835	NZ CP019404.1	Salmonella enterica subsp. enterica serovar Bardo strain SA20113257 chromosome, complete genome
ASM27277v4	21818	0,336X	0.269	1.77881	NZ CP010279.1	Salmonella enterica subsp. enterica serovar Newport str. CVM 22425 chromosome, complete genome
ASM27190v2	21673	0,3399X	0.2729	1.7789	NZ CP015924.1	Salmonella enterica subsp. enterica serovar Newport str. Levine 15, complete genome
ASM588589v1	21728	0,3359X	0.2696	1.77904	NZ CP040566.1	Salmonella enterica subsp. enterica serovar Typhimurium strain SAP17-7299 chromosome, complete genome
ASM75437v1	21857	0,3541X	0.2837	1.77916	NZ CP008928.1	Salmonella enterica subsp. enterica serovar Enteritidis strain SEJ chromosome, complete genome
ASM27281v2	21597	0,3484X	0.28	1.77918	NZ CP009561.1	Salmonella enterica subsp. enterica serovar Newport str. CVM N18486 chromosome, complete genome
ASM413605v1	21914	0,3355X	0.2686	1.77924	NZ CP025230.1	Salmonella enterica subsp. enterica serovar Newport str. USDA-ARS-USMARC-1924 chromosome, complete genome
DT2	22241	0,3481X	0.2781	1.77928	NC 022544.1	Salmonella enterica subsp. enterica serovar Typhimurium str. DT2, complete genome
ASM303026v1	21663	0,3152X	0.2536	1.77944	NZ CP028196.1	Salmonella enterica subsp. enterica serovar Concord strain CFSAN018747 chromosome, complete genome
ASM27188v2	21751	0,3441X	0.2761	1.77946	NZ CP015923.1	Salmonella enterica subsp. enterica serovar Newport str. Levine 1, complete genome
ASM303199v1	21846	0,354X	0.2836	1.7795	NZ CP025554.1	Salmonella enterica subsp. enterica serovar Enteritidis strain ATCC BAA-708 chromosome, complete genome
ASM276091v1	21850	0,3541X	0.2836	1.77954	NZ CP018635.1	Salmonella enterica subsp. enterica serovar Enteritidis strain 56-3991, complete genome
ASM831381v1	21885	0,354X	0.2831	1.77958	NZ CP043433.1	Salmonella enterica subsp. enterica serovar Enteritidis strain PT1 chromosome, complete genome
ASM220920v2	21584	0,3344X	0.2689	1.77961	NZ CP022069.2	Salmonella enterica strain FDAARGOS 313 chromosome, complete genome
ASM276105v1	22440	0,343X	0.2722	1.77972	NZ CP018657.1	Salmonella enterica subsp. enterica serovar Enteritidis strain 92-0392 chromosome, complete genome
ASM901733v1	22333	0,336X	0.2681	1.77974	NZ CP044967.1	Salmonella enterica subsp. enterica serovar 1,4,[5],12:i:- strain PNCS007098 chromosome, complete genome
ASM157627v1	22304	0,3422X	0.2732	1.77982	NZ CP014356.1	Salmonella enterica subsp. enterica serovar Typhimurium strain SO2 isolate SOHS 02-20 chromosome, complete genome
ASM188699v1	22053	0,3446X	0.2754	1.77994	NZ CP017617.1	Salmonella enterica subsp. enterica serovar Typhimurium strain 22495 chromosome, complete genome
ASM988437v1	22303	0,3366X	0.2668	1.77999	NZ CP041976.1	Salmonella enterica subsp. enterica serovar Typhimurium strain NCCP 16207 chromosome, complete genome
ASM78381v2	21872	0,3509X	0.281	1.78031	NZ CP026052.1	Salmonella enterica strain FDAARGOS 70 chromosome, complete genome
ASM127829v1	21151	0,3271X	0.2633	1.78039	NZ CP012598.1	Salmonella enterica subsp. enterica serovar Newport strain 0211-109, complete genome
ASM651705v1	22085	0,3498X	0.278	1.78049	NZ CP041176.1	Salmonella enterica subsp. enterica serovar Enteritidis strain SJTUF12367v2 chromosome, complete genome
ASM369138v1	21846	0,3541X	0.2836	1.78051	NZ CP033090.1	Salmonella enterica subsp. enterica serovar Enteritidis strain SEO chromosome, complete genome
ASM61232v1	21856	0,3541X	0.2837	1.78052	NZ CP007507.1	Salmonella enterica subsp. enterica serovar Enteritidis strain Durban, complete genome
ASM94093v2	21547	0,3515X	0.2819	1.78062	NZ CP007216.2	Salmonella enterica subsp. enterica serovar Newport str. USDA-ARS-USMARC-1927 chromosome, complete genome
ASM276093v1	21868	0,3542X	0.2837	1.78073	NZ CP018640.1	Salmonella enterica subsp. enterica serovar Enteritidis strain 70-1605, complete sequence
ASM212836v1	21851	0,3541X	0.2836	1.78074	NZ CP020825.1	Salmonella enterica subsp. enterica serovar Enteritidis strain CFSAN033543 chromosome, complete genome
ASM298428v1	22413	0,3316X	0.2635	1.7808	NZ CP027410.1	Salmonella enterica subsp. enterica serovar Typhimurium strain FDAARGOS 317 chromosome, complete genome
ASM276103v1	21968	0,3414X	0.2732	1.78082	NZ CP018655.1	Salmonella enterica subsp. enterica serovar Enteritidis strain 81-1706 chromosome, complete genome
ASM148402v1	21847	0,3541X	0.2836	1.78084	NZ CP013097.1	Salmonella enterica subsp. enterica serovar Enteritidis strain CMCC50041, complete genome
ASM32936v2	21864	0,3543X	0.2838	1.78087	NZ CP007528.1	Salmonella enterica subsp. enterica serovar Enteritidis str. CDC 2010K 0968 isolate CDC 2010K-0968 chromosome, complete genome
ASM593099v1	21700	0,3492X	0.2807	1.78088	NZ CP040700.1	Salmonella enterica subsp. enterica serovar Saintpaul strain 5 isolate CFSAN047351 chromosome, complete genome
ASM276109v1	21880	0,3508X	0.2809	1.78103	NZ CP018661.1	Salmonella enterica subsp. enterica serovar Enteritidis strain 95-0621 chromosome, complete genome
ASM197327v2	21862	0,3542X	0.2836	1.78104	NZ CP022003.1	Salmonella enterica subsp. enterica serovar Enteritidis strain CFSAN051873 chromosome, complete genome
ASM164704v1	21856	0,3537X	0.2834	1.78111	NZ CP011942.1	Salmonella enterica subsp. enterica serovar Enteritidis strain OLF-00D989 87-1 chromosome, complete genome
ASM48371v2	21419	0,3489X	0.2809	1.78132	NZ CP016357.1	Salmonella enterica subsp. enterica serovar Newport str. WA 14882, complete genome
ASM276107v1	21866	0,3542X	0.2837	1.78149	NZ CP018659.1	Salmonella enterica subsp. enterica serovar Enteritidis strain 93-0639 chromosome, complete genome
ASM195299v1	21725	0,3431X	0.2754	1.78163	NZ CP019172.1	Salmonella enterica subsp. enterica serovar Saintpaul strain CFSAN004175 chromosome, complete genome
ASM195369v1	21725	0,3431X	0.2754	1.78168	NZ CP019206.1	Salmonella enterica subsp. enterica serovar Saintpaul strain CFSAN004174 chromosome, complete genome
ASM195367v1	21725	0,3431X	0.2754	1.78173	NZ CP019204.1	Salmonella enterica subsp. enterica serovar Saintpaul strain CFSAN004173 chromosome, complete genome
ASM1130481v1	21844	0,3281X	0.2616	1.78177	NZ CP035547.1	Salmonella enterica subsp. enterica serovar Typhimurium strain YU07-18 chromosome, complete genome
ASM588995v1	21867	0,3542X	0.2836	1.78182	NZ CP040644.1	Salmonella enterica subsp. enterica serovar Enteritidis strain SAP18-0432 chromosome, complete genome
ASM157750v1	22263	0,3418X	0.2733	1.78202	NZ CP014536.1	Salmonella enterica subsp. enterica serovar Typhimurium strain SO3 isolate SOHS 02-68 chromosome, complete genome
ASM988435v1	21603	0,3471X	0.2786	1.78207	NZ CP041973.1	Salmonella enterica subsp. enterica serovar Enteritidis strain NCCP 16206 chromosome, complete genome
ASM432880v1	21783	0,3325X	0.2679	1.78209	NZ CP025273.1	Salmonella enterica subsp. enterica serovar Newport str. USDA-ARS-USMARC-1923 chromosome, complete genome
ASM318442v1	21830	0,3498X	0.2803	1.78232	NZ CP028151.1	Salmonella enterica subsp. enterica serovar Enteritidis str. RM2968 chromosome, complete genome
ASM318432v1	21830	0,3503X	0.2807	1.78232	NZ CP028157.1	Salmonella enterica subsp. enterica serovar Enteritidis strain RM4283 chromosome, complete genome
ASM371016v1	21828	0,3503X	0.2807	1.78244	NZ CP033340.1	Salmonella enterica subsp. enterica serovar Enteritidis strain CFSAN076214 chromosome, complete genome
ASM212838v1	21865	0,3543X	0.2837	1.78244	NZ CP020823.1	Salmonella enterica subsp. enterica serovar Enteritidis strain CFSAN033541 chromosome, complete genome
ASM413617v1	21756	0,3461X	0.2777	1.78278	NZ CP025246.1	Salmonella enterica subsp. enterica serovar Newport str. CDC 2012K-0938 chromosome, complete genome
ASM358986v1	22185	0,3282X	0.2614	1.78382	NZ CP032396.1	Salmonella enterica subsp. enterica serovar Dublin strain CVM 22429 chromosome, complete genome
ASM276115v1	21884	0,3501X	0.2799	1.78395	NZ CP018648.1	Salmonella enterica subsp. enterica serovar Enteritidis strain 81-1607 chromosome, complete genome
ASM332525v1	21631	0,3485X	0.2797	1.78401	NZ CP030225.1	Salmonella enterica strain SA20041605 chromosome, complete genome
ASM303012v1	21705	0,3525X	0.2816	1.78415	NZ CP028172.1	Salmonella enterica strain CFSAN064033 chromosome, complete genome
ASM972879v1	21706	0,3525X	0.2817	1.78435	NZ CP033360.1	Salmonella enterica subsp. enterica strain EQAS2016S1 chromosome, complete genome
ASM651701v1	21612	0,3349X	0.2678	1.78439	NZ CP041173.1	Salmonella enterica subsp. enterica serovar Enteritidis strain SJTUF12519v2 chromosome, complete genome
ASM588997v1	21886	0,3547X	0.2837	1.78475	NZ CP040646.1	Salmonella enterica subsp. enterica serovar Enteritidis strain SAP18-H9654 chromosome, complete genome
ASM358980v1	22125	0,3395X	0.2704	1.78477	NZ CP032387.1	Salmonella enterica subsp. enterica serovar Dublin strain CVM N45955 chromosome, complete genome
ASM130581v1	21819	0,3555X	0.2855	1.78505	NZ CP012513.1	Salmonella enterica subsp. enterica serovar Thompson strain RM1984 chromosome, complete genome
ASM966479v1	21606	0,3521X	0.2826	1.78511	NZ CP045955.1	Salmonella enterica subsp. enterica serovar Enteritidis strain AUSMDU00010528 chromosome, complete genome
46693 H02	21805	0,3553X	0.2853	1.78514	NZ LS483419.1	Salmonella enterica subsp. enterica serovar Thompson strain NCTC5740 genome assembly, chromosome: 1
ASM189044v1	21552	0,3477X	0.2792	1.78554	NZ CP016014.1	Salmonella enterica subsp. enterica serovar Newport strain CFSAN003387, complete genome
46801 F01	21537	0,3559X	0.286	1.78567	NZ LS483453.1	Salmonella enterica subsp. enterica serovar Aberdeen strain NCTC5791 genome assembly, chromosome: 1
39111 D01	21576	0,3503X	0.2813	1.78569	NZ LR134232.1	Salmonella enterica subsp. enterica strain NCTC5741 chromosome 1
ASM144870v2	21420	0,3325X	0.2669	1.78585	NZ CP022503.1	Salmonella enterica subsp. enterica serovar Hvittingfoss str. SA20014981 chromosome, complete genome
ASM359572v1	22155	0,3393X	0.2702	1.78587	NZ CP032379.1	Salmonella enterica subsp. enterica serovar Dublin strain USMARC-69807 chromosome, complete genome
ASM476864v1	21625	0,3523X	0.282	1.7859	NZ CP038595.1	Salmonella enterica subsp. enterica serovar Hadar strain 12-2388 chromosome, complete genome
ASM358982v1	22138	0,3354X	0.2672	1.78593	NZ CP032390.1	Salmonella enterica subsp. enterica serovar Dublin strain CVM 34981 chromosome, complete genome
ASM281393v1	21370	0,3506X	0.282	1.78596	NZ CP019383.1	Salmonella enterica subsp. enterica serovar Typhimurium strain FORC50 chromosome, complete genome
ASM48636v2	21684	0,3546X	0.2848	1.78597	NZ CP011396.1	Salmonella enterica subsp. enterica serovar Thompson str. ATCC 8391 isolate CFSAN000736 chromosome, complete genome
ASM195303v1	21982	0,3427X	0.2747	1.7861	NZ CP019179.1	Salmonella enterica subsp. enterica serovar Dublin str. ATCC 39184 chromosome, complete genome
ASM97368v2	21538	0,3448X	0.2773	1.7861	NZ CP007559.2	Salmonella enterica subsp. enterica serovar Newport str. CDC 2010K-2159 chromosome, complete genome
ASM359075v1	22152	0,3384X	0.2696	1.78612	NZ CP032449.1	Salmonella enterica subsp. enterica serovar Dublin strain USMARC-69838 chromosome, complete genome
ASM62305v2	21412	0,3509X	0.2822	1.78615	NZ CP007269.1	Salmonella enterica subsp. enterica serovar Enteritidis str. EC20121175 chromosome, complete genome
ASM62637v1	21412	0,3509X	0.2822	1.78615	NZ CP007254.1	Salmonella enterica subsp. enterica serovar Enteritidis str. EC20111095 chromosome, complete genome
ASM2092v1	21971	0,3426X	0.2747	1.78617	NC 011205.1	Salmonella enterica subsp. enterica serovar Dublin str. CT 02021853, complete genome
ASM290032v1	21825	0,3531X	0.2835	1.78621	NZ CP025745.1	Salmonella enterica strain MFDS1004024 chromosome, complete genome
ASM359564v1	22156	0,3407X	0.2714	1.78624	NZ CP032446.1	Salmonella enterica subsp. enterica serovar Dublin strain USMARC-69840 chromosome, complete genome
ASM62629v1	21382	0,3503X	0.2818	1.78627	NZ CP007250.1	Salmonella enterica subsp. enterica serovar Enteritidis str. EC20110355 chromosome, complete genome
ASM195301v1	21821	0,3554X	0.2854	1.78631	NZ CP019196.1	Salmonella enterica subsp. enterica serovar Thompson strain ATCC BAA-1738 chromosome, complete genome
ASM238632v1	21395	0,3391X	0.2728	1.78649	NZ CP023512.1	Salmonella enterica subsp. enterica serovar Saintpaul strain FDAARGOS 373 chromosome, complete genome
ASM390239v2	21824	0,3555X	0.2855	1.78657	NZ CP040699.1	Salmonella enterica strain 7 isolate CFSAN047352 chromosome, complete genome
ASM872761v1	21666	0,3388X	0.2711	1.78658	NZ CP044184.1	Salmonella enterica subsp. enterica strain AR-0403 chromosome, complete genome
ASM358978v1	22091	0,3355X	0.2673	1.78661	NZ CP032384.1	Salmonella enterica subsp. enterica serovar Dublin strain CVM N53043 chromosome, complete genome
ASM276095v1	21421	0,3412X	0.2743	1.78666	NZ CP018642.1	Salmonella enterica subsp. enterica serovar Enteritidis strain 74-1357 chromosome, complete genome
ASM358984v1	22104	0,3342X	0.2664	1.78674	NZ CP032393.1	Salmonella enterica subsp. enterica serovar Dublin strain CVM 22453 chromosome, complete genome
ASM47327v1	21829	0,3557X	0.2856	1.7868	NC 022525.1	Salmonella enterica subsp. enterica serovar Thompson str. RM6836, complete genome
ASM75021v1	21521	0,3504X	0.2819	1.78718	NZ CP009089.1	Salmonella enterica subsp. enterica serovar Enteritidis strain OLF-SE7-100819 chromosome, complete genome
ASM75049v1	21408	0,351X	0.2823	1.78728	NZ CP009088.1	Salmonella enterica subsp. enterica serovar Enteritidis strain OLF-SE6-00219-16 chromosome, complete genome
ASM332495v1	21989	0,3428X	0.2747	1.78735	NZ CP030207.1	Salmonella enterica strain SA19992307 chromosome, complete genome
ASM62439v2	21422	0,3511X	0.2822	1.78741	NZ CP007329.2	Salmonella enterica subsp. enterica serovar Enteritidis str. EC20120002 chromosome, complete genome
ASM276101v1	21494	0,3508X	0.282	1.78748	NZ CP018647.1	Salmonella enterica subsp. enterica serovar Enteritidis strain 81-1435, complete genome
ASM412415v2	21601	0,3322X	0.2647	1.78751	NZ CP033348.2	Salmonella enterica subsp. enterica strain CFSA1096 chromosome, complete genome
ASM62319v2	21426	0,3512X	0.2823	1.78755	NZ CP007267.2	Salmonella enterica subsp. enterica serovar Enteritidis str. EC20120005 chromosome, complete genome
ASM62617v1	21521	0,3504X	0.2819	1.78756	NZ CP007175.1	Salmonella enterica subsp. enterica serovar Enteritidis str. EC20110354 chromosome, complete genome
ASM75041v2	21421	0,3511X	0.2824	1.78768	NZ CP009084.2	Salmonella enterica subsp. enterica serovar Enteritidis strain OLF-SE2-98984-6, complete genome
ASM75039v2	21421	0,3511X	0.2824	1.78778	NZ CP009085.2	Salmonella enterica subsp. enterica serovar Enteritidis strain OLF-SE3-98983-4 isolate OLF-SE3 chromosome, complete genome
ASM130583v1	21788	0,3554X	0.2855	1.78791	NZ CP012514.1	Salmonella enterica subsp. enterica serovar Thompson strain RM1986 chromosome, complete genome
ASM28031v2	21424	0,3482X	0.2799	1.78799	NZ CP007598.1	Salmonella enterica subsp. enterica serovar Enteritidis str. 77-1427 chromosome, complete genome
39641 H02	21651	0,3484X	0.2787	1.78805	NZ LT571437.1	Salmonella enterica subsp. enterica serovar Java strain NCTC5706 chromosome 1, complete sequence
ASM62327v1	21401	0,3504X	0.2818	1.78809	NZ CP007263.1	Salmonella enterica subsp. enterica serovar Enteritidis str. EC20110361 chromosome, complete genome
ASM419461v2	21537	0,3354X	0.2673	1.78813	NZ CP036167.1	Salmonella enterica subsp. enterica serovar Stanley strain sg wt8 chromosome, complete genome
ASM223477v1	21485	0,3482X	0.2799	1.78818	NZ CP022490.1	Salmonella enterica subsp. enterica serovar Braenderup strain SA20026289 chromosome, complete genome
ASM332509v1	21795	0,3246X	0.2601	1.7883	NZ CP030196.1	Salmonella enterica strain SA20051401 chromosome, complete genome
ASM118521v1	21403	0,3508X	0.2822	1.78849	NZ CP011790.1	Salmonella enterica subsp. enterica serovar Enteritidis strain SEE1 chromosome, complete genome
ASM484868v1	21484	0,3391X	0.2721	1.78891	NZ CP039489.1	Salmonella enterica subsp. enterica serovar Bareilly str. CFSAN000752 chromosome, complete genome
ASM651699v1	22267	0,3491X	0.2755	1.78902	NZ CP041171.1	Salmonella enterica subsp. enterica serovar Thompson strain SH11G0791 chromosome, complete genome
ASM332515v1	21514	0,3494X	0.2802	1.78902	NZ CP030211.1	Salmonella enterica strain SA20051528 chromosome, complete genome
ASM276097v1	21409	0,3505X	0.2818	1.78911	NZ CP018644.1	Salmonella enterica subsp. enterica serovar Enteritidis strain 77-2980, complete genome
ASM332493v1	21628	0,3484X	0.2799	1.78912	NZ CP030202.1	Salmonella enterica strain SA20052327 chromosome, complete genome
ASM305278v2	22256	0,349X	0.2754	1.78918	NZ CP028729.1	Salmonella enterica subsp. enterica serovar Thompson strain HFCDC-SM-846 chromosome, complete genome
ASM276113v1	21998	0,3485X	0.2779	1.78944	NZ CP018637.1	Salmonella enterica subsp. enterica serovar Enteritidis strain 69-3861, complete genome
ASM74856v2	21504	0,3453X	0.2771	1.78957	NZ CP039498.1	Salmonella enterica subsp. enterica serovar Bareilly str. CFSAN000228 chromosome, complete genome
ASM1146627v1	21514	0,3416X	0.2727	1.7899	NZ CP045509.1	Salmonella enterica subsp. enterica serovar Anatum strain M-5360 chromosome M-5360, complete sequence
ASM484762v1	21486	0,3486X	0.2797	1.78996	NZ CP039476.1	Salmonella enterica subsp. enterica serovar Bareilly str. CFSAN000963 chromosome, complete genome
ASM484774v1	21485	0,3486X	0.2797	1.78999	NZ CP039477.1	Salmonella enterica subsp. enterica serovar Bareilly str. CFSAN000961 chromosome, complete genome
ASM276099v1	21471	0,3477X	0.2791	1.79	NZ CP018645.1	Salmonella enterica subsp. enterica serovar Enteritidis strain 79-2359 chromosome, complete genome
ASM484756v1	21486	0,3486X	0.2797	1.79	NZ CP039486.1	Salmonella enterica subsp. enterica serovar Bareilly str. CFSAN000951 chromosome, complete genome
ASM74824v2	21488	0,3486X	0.2797	1.79002	NZ CP039499.1	Salmonella enterica subsp. enterica serovar Bareilly str. CFSAN000212 chromosome, complete genome
ASM69871v2	21488	0,3486X	0.2797	1.79007	NZ CP039500.1	Salmonella enterica subsp. enterica serovar Bareilly str. CFSAN000211 chromosome, complete genome
ASM62337v1	21458	0,3511X	0.2817	1.79019	NZ CP007262.1	Salmonella enterica subsp. enterica serovar Enteritidis str. EC20110356 chromosome, complete genome
ASM43941v1	21526	0,3433X	0.2753	1.79025	NC 021844.1	Salmonella enterica subsp. enterica serovar Bareilly str. CFSAN000189, complete sequence
ASM966785v1	21564	0,3441X	0.276	1.7903	NZ CP034177.1	Salmonella enterica subsp. enterica serovar Bareilly str. CFSAN000189 chromosome, complete genome
ASM62619v1	21583	0,3511X	0.2818	1.79034	NZ CP007245.1	Salmonella enterica subsp. enterica serovar Enteritidis str. EC20120008 chromosome, complete genome
ASM1146677v1	21493	0,3489X	0.2786	1.79035	NZ CP045516.1	Salmonella enterica subsp. enterica serovar Anatum strain Sal-4737 chromosome Sal-4737, complete sequence
ASM281397v1	21924	0,3553X	0.2836	1.79046	NZ CP015524.1	Salmonella enterica subsp. enterica serovar Enteritidis strain SJTUF10978 chromosome, complete genome
ASM323109v1	21503	0,3439X	0.2747	1.79049	NZ CP029800.1	Salmonella enterica subsp. enterica serovar Anatum strain R16.0676 chromosome, complete genome
ASM514492v1	22405	0,3441X	0.2738	1.79054	NZ CP039713.1	Salmonella enterica subsp. enterica serovar 1,4,[5],12:i:- strain PNCS014853 chromosome, complete genome
ASM964871v1	21565	0,3439X	0.2758	1.79055	NZ CP045753.1	Salmonella enterica subsp. enterica serovar Bareilly str. CFSAN000189 chromosome, complete genome
ASM1146607v1	21529	0,3435X	0.2743	1.79061	NZ CP045461.1	Salmonella enterica subsp. enterica serovar Anatum strain M-3851 chromosome, complete genome
ASM69851v2	21565	0,344X	0.2758	1.79068	NZ CP039496.1	Salmonella enterica subsp. enterica serovar Bareilly str. CFSAN000661 chromosome, complete genome
ASM362701v2	21493	0,3487X	0.2797	1.79068	NZ CP032622.2	Salmonella enterica subsp. enterica serovar Bareilly str. CFSAN000191 chromosome, complete genome
ASM965005v1	21584	0,349X	0.28	1.79072	NZ CP045831.1	Salmonella enterica subsp. enterica serovar Hvittingfoss strain AUSMDU00005056 chromosome, complete genome
ASM484788v1	21565	0,344X	0.2758	1.79073	NZ CP039478.1	Salmonella enterica subsp. enterica serovar Bareilly str. CFSAN000960 chromosome, complete genome
ASM484814v1	21565	0,344X	0.2758	1.79073	NZ CP039480.1	Salmonella enterica subsp. enterica serovar Bareilly str. CFSAN000958 chromosome, complete genome
ASM964875v1	21567	0,344X	0.2759	1.79075	NZ CP045757.1	Salmonella enterica subsp. enterica serovar Bareilly str. CFSAN000669 chromosome, complete genome
ASM118524v1	21400	0,3508X	0.2822	1.79075	NZ CP011791.1	Salmonella enterica subsp. enterica serovar Enteritidis strain SEE2 chromosome, complete genome
ASM484714v1	21564	0,344X	0.2758	1.79076	NZ CP039465.1	Salmonella enterica subsp. enterica serovar Bareilly str. CFSAN001118 chromosome, complete genome
ASM62627v2	21607	0,3514X	0.2819	1.79076	NZ CP007249.2	Salmonella enterica subsp. enterica serovar Enteritidis str. EC20090641 chromosome, complete genome
ASM484750v1	21565	0,344X	0.2758	1.79077	NZ CP039467.1	Salmonella enterica subsp. enterica serovar Bareilly str. CFSAN001115 chromosome, complete genome
ASM484754v1	21565	0,344X	0.2758	1.79077	NZ CP039471.1	Salmonella enterica subsp. enterica serovar Bareilly str. CFSAN000970 chromosome, complete genome
ASM294667v1	21959	0,3533X	0.2817	1.79079	NZ CP026569.1	Salmonella enterica strain MFDS1004839 chromosome, complete genome
ASM484734v1	21563	0,3439X	0.2758	1.7908	NZ CP039482.1	Salmonella enterica subsp. enterica serovar Bareilly str. CFSAN000954 chromosome, complete genome
ASM484758v1	21565	0,344X	0.2758	1.79082	NZ CP039484.1	Salmonella enterica subsp. enterica serovar Bareilly str. CFSAN000952 chromosome, complete genome
ASM281399v1	21924	0,3553X	0.2837	1.79087	NZ CP015526.1	Salmonella enterica subsp. enterica serovar Enteritidis strain SJTUF10984 chromosome, complete genome
ASM231310v1	21926	0,3549X	0.2833	1.79089	NZ CP017177.1	Salmonella enterica strain FORC 056 chromosome, complete genome
ASM484700v1	21565	0,344X	0.2758	1.79091	NZ CP039463.1	Salmonella enterica subsp. enterica serovar Bareilly str. CFSAN001140 chromosome, complete genome
ASM484840v1	21565	0,344X	0.2758	1.79091	NZ CP039487.1	Salmonella enterica subsp. enterica serovar Bareilly str. CFSAN000753 chromosome, complete genome
ASM964873v1	21569	0,3371X	0.2703	1.79096	NZ CP045754.1	Salmonella enterica subsp. enterica serovar Bareilly str. CFSAN000752 chromosome, complete genome
ASM484752v1	21565	0,344X	0.2758	1.791	NZ CP039469.1	Salmonella enterica subsp. enterica serovar Bareilly str. CFSAN001112 chromosome, complete genome
ASM231308v1	21957	0,3532X	0.2817	1.791	NZ CP017232.1	Salmonella enterica strain FORC 051 chromosome, complete genome
ASM484854v1	21565	0,344X	0.2758	1.79119	NZ CP039491.1	Salmonella enterica subsp. enterica serovar Bareilly str. CFSAN000700 chromosome, complete genome
ASM1146553v1	21510	0,3465X	0.2767	1.79121	NZ CP045458.1	Salmonella enterica subsp. enterica serovar Anatum strain M-3471 chromosome, complete genome
ASM783377v1	21628	0,3484X	0.2798	1.79124	NZ CP032304.1	Salmonella enterica subsp. enterica serovar Braenderup strain FORC93 chromosome, complete genome
ASM33587v2	21920	0,3548X	0.2832	1.79124	NZ CP011394.1	Salmonella enterica subsp. enterica serovar Enteritidis str. 18569 chromosome, complete genome
ASM966489v1	21493	0,3518X	0.2826	1.79161	NZ CP045956.1	Salmonella enterica subsp. enterica serovar Enteritidis strain AUSMDU00010527 chromosome, complete genome
ASM303203v1	21925	0,3526X	0.2815	1.79162	NZ CP025559.1	Salmonella enterica subsp. enterica serovar Enteritidis strain PIR00532 chromosome, complete genome
ASM964883v1	21576	0,3442X	0.276	1.79171	NZ CP045759.1	Salmonella enterica subsp. enterica serovar Bareilly str. CFSAN000661 chromosome, complete genome
ASM413583v1	21925	0,3549X	0.2833	1.79174	NZ CP026713.1	Salmonella enterica strain FORC 078 chromosome, complete genome
ASM484888v1	21581	0,3408X	0.2733	1.79195	NZ CP039493.1	Salmonella enterica subsp. enterica serovar Bareilly str. CFSAN000669 chromosome, complete genome
ASM484760v1	21575	0,3374X	0.2704	1.79212	NZ CP039473.1	Salmonella enterica subsp. enterica serovar Bareilly str. CFSAN000968 chromosome, complete genome
ASM197526v1	21523	0,3519X	0.2824	1.79232	NZ CP019406.1	Salmonella enterica subsp. enterica serovar Blegdam str. S-1824 chromosome, complete genome
31436 A01	21833	0,3521X	0.2827	1.79238	NZ LS483493.1	Salmonella enterica subsp. enterica serovar Thompson strain NCTC8496 genome assembly, chromosome: 1
ASM331256v1	21931	0,3526X	0.2814	1.79244	NZ CP030794.1	Salmonella enterica strain 2017K-0021 chromosome, complete genome
ASM130523v1	21883	0,3516X	0.2809	1.79267	NZ CP009768.1	Salmonella enterica subsp. enterica serovar Enteritidis strain FORC 007, complete genome
ASM319422v1	22648	0,3257X	0.257	1.79309	NZ CP021462.1	Salmonella enterica subsp. enterica serovar Typhimurium strain UGA14 chromosome, complete genome
ASM1146681v1	21354	0,3339X	0.2684	1.79334	NZ CP045518.1	Salmonella enterica subsp. enterica serovar Anatum strain Sal-5091 chromosome Sal-5091, complete sequence
ASM812406v1	21812	0,3379X	0.2698	1.79337	NZ CP043214.1	Salmonella enterica subsp. enterica serovar Heidelberg strain SL-312 chromosome, complete genome
ASM75037v1	21611	0,3522X	0.2825	1.79385	NZ CP009093.1	Salmonella enterica subsp. enterica serovar Enteritidis strain OLF-SE11-10058, complete genome
ASM366376v1	21927	0,3554X	0.2837	1.79418	NZ CP032851.1	Salmonella enterica subsp. enterica serovar Enteritidis strain NCM 61 chromosome, complete genome
ASM169013v1	21657	0,3277X	0.2634	1.79462	NZ CP016525.1	Salmonella enterica subsp. enterica serovar Heidelberg strain 09-036813-1A chromosome, complete genome
ASM1146659v1	21320	0,3495X	0.281	1.79465	NZ CP045515.1	Salmonella enterica subsp. enterica serovar Anatum strain Sal-4295 chromosome, complete genome
ASM197562v1	21293	0,3315X	0.2664	1.795	NZ CP019417.1	Salmonella enterica subsp. enterica serovar Wandsworth str. SA20092095 chromosome, complete genome
ASM127827v1	20551	0,3476X	0.2798	1.79563	NZ CP012597.1	Salmonella enterica subsp. enterica serovar Newport strain 0112-791, complete genome
ASM62621v1	21337	0,3519X	0.282	1.79585	NZ CP007246.1	Salmonella enterica subsp. enterica serovar Enteritidis str. EC20100101 chromosome, complete genome
ASM169005v1	21603	0,3384X	0.272	1.79609	NZ CP016514.1	Salmonella enterica subsp. enterica serovar Heidelberg strain 11-004736-1-7 chromosome, complete genome
ASM276111v1	21882	0,3532X	0.2829	1.79627	NZ CP018633.1	Salmonella enterica subsp. enterica serovar Enteritidis strain 49-2444 chromosome, complete genome
ASM169007v1	21632	0,3391X	0.2723	1.79632	NZ CP016517.1	Salmonella enterica subsp. enterica serovar Heidelberg strain CE-R2-11-0435 chromosome, complete genome
ASM342936v1	21441	0,3469X	0.278	1.79632	NZ CP023475.1	Salmonella enterica subsp. enterica serovar Enteritidis strain FORC 075 chromosome, complete genome
ASM169257v1	21605	0,3383X	0.2719	1.79634	NZ CP016569.1	Salmonella enterica subsp. enterica serovar Heidelberg strain AMR588-04-00320 chromosome, complete genome
ASM144120v1	21604	0,3385X	0.2721	1.79638	NZ CP012921.1	Salmonella enterica subsp. enterica serovar Heidelberg strain SA02DT10168701 chromosome, complete genome
ASM169259v1	21606	0,3383X	0.272	1.7964	NZ CP016565.1	Salmonella enterica subsp. enterica serovar Heidelberg strain AMR588-04-00318, complete sequence
ASM62309v2	21474	0,3516X	0.2818	1.79645	NZ CP007271.1	Salmonella enterica subsp. enterica serovar Enteritidis str. EC20121178 chromosome, complete genome
ASM62585v2	21472	0,3516X	0.2818	1.79657	NZ CP007425.1	Salmonella enterica subsp. enterica serovar Enteritidis str. SA20082034 chromosome, complete genome
ASM169261v1	21605	0,3453X	0.2776	1.79662	NZ CP016576.1	Salmonella enterica subsp. enterica serovar Heidelberg strain AMR588-04-00437 chromosome, complete genome
ASM169251v1	21606	0,3453X	0.2776	1.79663	NZ CP016573.1	Salmonella enterica subsp. enterica serovar Heidelberg strain AMR588-04-00435 chromosome, complete genome
ASM62311v2	21474	0,3516X	0.2818	1.79668	NZ CP007272.2	Salmonella enterica subsp. enterica serovar Enteritidis str. EC20121179 chromosome, complete genome
ASM145496v1	21736	0,347X	0.2783	1.7967	NZ CP012144.1	Salmonella enterica subsp. enterica serovar Typhimurium strain FORC 020, complete genome
ASM50570v1	21617	0,3433X	0.276	1.79673	NZ CP005995.1	Salmonella enterica subsp. enterica serovar Heidelberg str. CFSAN002064 chromosome, complete genome
46693 F02	21725	0,347X	0.2783	1.79673	NZ LS483434.1	Salmonella enterica subsp. enterica serovar Stanley strain NCTC5716 genome assembly, chromosome: 1
ASM62313v2	21476	0,3517X	0.2818	1.7968	NZ CP007273.1	Salmonella enterica subsp. enterica serovar Enteritidis str. EC20121180 chromosome, complete genome
ASM950v1	21476	0,3517X	0.2818	1.7968	NC 011294.1	Salmonella enterica subsp. enterica serovar Enteritidis str. P125109, complete sequence
ASM169249v1	21609	0,3455X	0.2777	1.79689	NZ CP016563.1	Salmonella enterica subsp. enterica serovar Heidelberg strain A3EZ223 chromosome, complete genome
ASM62361v2	21473	0,3516X	0.2818	1.79691	NZ CP007280.2	Salmonella enterica subsp. enterica serovar Enteritidis str. SA19960848 chromosome, complete genome
ASM62347v2	21476	0,3517X	0.2818	1.79694	NZ CP007292.1	Salmonella enterica subsp. enterica serovar Enteritidis str. SA19994216 chromosome, complete genome
ASM169255v1	21608	0,3455X	0.2777	1.79697	NZ CP016561.1	Salmonella enterica subsp. enterica serovar Heidelberg strain A3ES40 chromosome, complete genome
ASM62367v2	21474	0,3516X	0.2818	1.79706	NZ CP007283.2	Salmonella enterica subsp. enterica serovar Enteritidis str. SA19970769 chromosome, complete genome
ASM298209v1	21464	0,3515X	0.2817	1.7971	NZ CP019681.1	Salmonella enterica subsp. enterica serovar Enteritidis strain SE86 chromosome, complete genome
ASM965035v1	21692	0,3156X	0.2536	1.79711	NZ CP045056.1	Salmonella enterica subsp. enterica serovar Muenchen strain LG24 chromosome, complete genome
ASM965039v1	21692	0,3156X	0.2536	1.79711	NZ CP045063.1	Salmonella enterica subsp. enterica serovar Muenchen strain LG26 chromosome, complete genome
ASM965037v1	21692	0,318X	0.2556	1.79711	NZ CP045059.1	Salmonella enterica subsp. enterica serovar Muenchen strain LG25 chromosome, complete genome
ASM169009v1	21609	0,3387X	0.2722	1.79717	NZ CP016530.1	Salmonella enterica subsp. enterica serovar Heidelberg strain SA01AB09084001 chromosome, complete genome
ASM169000v1	21608	0,3453X	0.2776	1.7972	NZ CP016507.1	Salmonella enterica subsp. enterica serovar Heidelberg strain SH12-003 chromosome, complete genome
ASM43010v1	21671	0,3353X	0.2694	1.79724	NC 021810.1	Salmonella enterica subsp. enterica serovar Heidelberg str. 41578, complete sequence
ASM168993v1	21608	0,3453X	0.2776	1.79725	NZ CP016504.1	Salmonella enterica subsp. enterica serovar Heidelberg strain SH12-007 chromosome, complete genome
ASM872759v1	21606	0,3383X	0.2719	1.79728	NZ CP044181.1	Salmonella enterica subsp. enterica serovar Heidelberg strain AR-0404 chromosome, complete genome
ASM62373v2	21471	0,3516X	0.2818	1.79731	NZ CP007286.2	Salmonella enterica subsp. enterica serovar Enteritidis str. SA19981522 chromosome, complete genome
ASM250412v1	21692	0,3164X	0.2543	1.79739	NZ CP022658.1	Salmonella enterica subsp. enterica strain RM11060 chromosome, complete genome
ASM398663v1	21665	0,335X	0.2692	1.79742	NZ CP028311.1	Salmonella enterica subsp. enterica serovar Heidelberg strain CFSAN067218 chromosome, complete genome
ASM62365v2	21474	0,3516X	0.2818	1.79743	NZ CP007282.2	Salmonella enterica subsp. enterica serovar Enteritidis str. SA19970510 chromosome, complete genome
ASM332487v1	21724	0,3474X	0.2787	1.79746	NZ CP030005.1	Salmonella enterica subsp. enterica serovar Berta strain SA20141895 chromosome, complete genome
ASM118812v2	21615	0,3484X	0.28	1.7975	NZ CP026976.1	Salmonella enterica subsp. enterica serovar Heidelberg strain FDAARGOS 54 chromosome, complete genome
ASM62417v2	21476	0,3517X	0.2818	1.79759	NZ CP007333.1	Salmonella enterica subsp. enterica serovar Enteritidis str. EC20121177 chromosome, complete genome
ASM144124v1	21784	0,3242X	0.2605	1.79765	NZ CP012930.1	Salmonella enterica subsp. enterica serovar Heidelberg strain N13-01290 chromosome, complete genome
ASM48761v2	21542	0,3484X	0.2792	1.7977	NZ CP007534.1	Salmonella enterica subsp. enterica serovar Abony str. 0014 strain ATCC 6017 chromosome, complete genome
ASM62345v2	21473	0,3516X	0.2818	1.7977	NZ CP007291.2	Salmonella enterica subsp. enterica serovar Enteritidis str. SA19992322 chromosome, complete genome
ASM169263v1	21612	0,3456X	0.2777	1.79784	NZ CP016586.1	Salmonella enterica subsp. enterica serovar Heidelberg strain SH13-004 chromosome, complete genome
ASM62339v2	21473	0,3516X	0.2818	1.79784	NZ CP007288.2	Salmonella enterica subsp. enterica serovar Enteritidis str. SA19981857 chromosome, complete genome
ASM169253v1	21613	0,3457X	0.2778	1.79785	NZ CP016579.1	Salmonella enterica subsp. enterica serovar Heidelberg strain SH13-006 chromosome, complete genome
ASM48604v2	21613	0,3483X	0.28	1.79799	NZ CP019176.1	Salmonella enterica subsp. enterica serovar Heidelberg str. SARA35 strain SGSC 2215 chromosome, complete genome
ASM62669v2	21473	0,3516X	0.2818	1.79821	NZ CP007360.2	Salmonella enterica subsp. enterica serovar Enteritidis str. EC20100325 chromosome, complete genome
ASM964879v1	21680	0,3354X	0.2694	1.79829	NZ CP045762.1	Salmonella enterica subsp. enterica serovar Heidelberg str. 41578 chromosome, complete genome
ASM62371v2	21474	0,3517X	0.2818	1.79836	NZ CP007285.2	Salmonella enterica subsp. enterica serovar Enteritidis str. SA19980677 chromosome, complete genome
ASM2070v1	21748	0,3345X	0.2688	1.79837	NC 011083.1	Salmonella enterica subsp. enterica serovar Heidelberg str. SL476, complete genome
ASM298403v1	21569	0,3299X	0.2653	1.79841	NZ CP027412.1	Salmonella enterica strain FDAARGOS 319 chromosome, complete genome
ASM397152v1	21555	0,3334X	0.2669	1.79861	NZ CP031359.1	Salmonella enterica subsp. enterica serovar Heidelberg strain 5 chromosome, complete genome
ASM62625v1	21451	0,3517X	0.2819	1.79861	NZ CP007248.1	Salmonella enterica subsp. enterica serovar Enteritidis str. EC20090698 chromosome, complete genome
ASM197564v1	21645	0,3569X	0.2857	1.79861	NZ CP019418.1	Salmonella enterica subsp. enterica serovar Yovokome str. S-1850 chromosome, complete genome
ASM62405v2	21477	0,3517X	0.2819	1.79867	NZ CP007312.2	Salmonella enterica subsp. enterica serovar Enteritidis str. SA20094352 chromosome, complete genome
ASM96353v2	21305	0,3447X	0.2769	1.79869	NZ CP007483.2	Salmonella enterica subsp. enterica serovar Anatum str. USDA-ARS-USMARC-1175, complete genome
ASM62329v1	21479	0,3523X	0.2823	1.79869	NZ CP007258.1	Salmonella enterica subsp. enterica serovar Enteritidis str. EC20110360 chromosome, complete genome
ASM162362v1	21374	0,3445X	0.2768	1.79877	NZ CP014665.1	Salmonella enterica subsp. enterica serovar Anatum str. USDA-ARS-USMARC-1766 chromosome, complete genome
ASM162366v2	21346	0,3525X	0.2831	1.79879	NZ CP014666.2	Salmonella enterica subsp. enterica serovar Anatum str. USDA-ARS-USMARC-1781 chromosome, complete genome
ASM62609v2	21478	0,3517X	0.2819	1.79886	NZ CP007434.2	Salmonella enterica subsp. enterica serovar Enteritidis str. EC20120200 chromosome, complete genome
ASM277717v1	21518	0,3457X	0.2775	1.79887	NZ CP017719.1	Salmonella enterica subsp. enterica serovar Hayindogo strain CFSAN050752 chromosome, complete genome
ASM371012v1	21340	0,3408X	0.2738	1.79892	NZ CP033338.1	Salmonella enterica subsp. enterica serovar Anatum strain CFSAN076215 chromosome, complete genome
ASM62635v1	21456	0,3515X	0.2817	1.79894	NZ CP007253.1	Salmonella enterica subsp. enterica serovar Enteritidis str. EC20111174 chromosome, complete genome
ASM144122v1	21621	0,3316X	0.2665	1.79895	NZ CP012924.1	Salmonella enterica subsp. enterica serovar Heidelberg strain 12-4374 chromosome, complete genome
ASM62333v1	21478	0,3523X	0.2823	1.79896	NZ CP007260.1	Salmonella enterica subsp. enterica serovar Enteritidis str. EC20110358 chromosome, complete genome
ASM94089v2	21375	0,3505X	0.2814	1.79958	NZ CP007211.2	Salmonella enterica subsp. enterica serovar Anatum str. CDC 06-0532 chromosome, complete genome
ASM48757v2	21432	0,3486X	0.2799	1.7996	NZ CP007531.1	Salmonella enterica subsp. enterica serovar Anatum str. ATCC BAA-1592 chromosome, complete genome
ASM651713v1	21466	0,3483X	0.2796	1.79964	NZ CP041184.1	Salmonella enterica subsp. enterica serovar Anatum strain CFSAN003959 chromosome, complete genome
ASM75025v1	21493	0,3533X	0.2831	1.7998	NZ CP009090.1	Salmonella enterica subsp. enterica serovar Enteritidis strain OLF-SE8-1021710, complete genome
ASM75047v1	21496	0,3525X	0.2824	1.79982	NZ CP009083.1	Salmonella enterica subsp. enterica serovar Enteritidis strain OLF-SE1-1019-1 chromosome, complete genome
ASM197524v1	21559	0,3406X	0.2738	1.79985	NZ CP019408.1	Salmonella enterica subsp. enterica serovar Crossness str. 1422-74 chromosome, complete genome
ASM75043v1	21491	0,3525X	0.2824	1.79992	NZ CP009086.1	Salmonella enterica subsp. enterica serovar Enteritidis strain OLF-SE4-0317-8 chromosome, complete genome
ASM75045v1	21491	0,3525X	0.2824	1.79992	NZ CP009087.1	Salmonella enterica subsp. enterica serovar Enteritidis strain OLF-SE5-1104-2 chromosome, complete genome
ASM62633v1	21489	0,3524X	0.2822	1.79994	NZ CP007252.1	Salmonella enterica subsp. enterica serovar Enteritidis str. EC20111175 chromosome, complete genome
ASM966463v1	22000	0,3274X	0.2606	1.8	NZ CP045952.1	Salmonella enterica subsp. enterica serovar Typhimurium strain AUSMDU00008979 chromosome, complete genome
ASM456419v1	21624	0,3478X	0.2794	1.80008	NZ CP020101.1	Salmonella enterica strain UFPRLABMOR1 chromosome, complete genome
ASM1146594v1	21438	0,3378X	0.271	1.80012	NZ CP045466.1	Salmonella enterica subsp. enterica serovar Anatum strain Sal-3973 chromosome, complete genome
ASM162020v2	21394	0,3288X	0.2643	1.80014	NZ CP014621.2	Salmonella enterica subsp. enterica serovar Anatum str. USDA-ARS-USMARC-1727 isolate SAN1261-1 chromosome, complete genome
ASM62335v1	21490	0,3525X	0.2824	1.80042	NZ CP007261.1	Salmonella enterica subsp. enterica serovar Enteritidis str. EC20110357 chromosome, complete genome
ASM222034v1	21539	0,3525X	0.282	1.80059	NZ CP016754.1	Salmonella enterica subsp. enterica serovar Enteritidis strain FORC 052 chromosome, complete genome
ASM197555v1	21505	0,3517X	0.2824	1.8006	NZ CP019415.1	Salmonella enterica subsp. enterica serovar Moscow str. S-1843 chromosome, complete genome
ASM162013v2	21469	0,3318X	0.2662	1.80061	NZ CP014659.2	Salmonella enterica subsp. enterica serovar Anatum str. USDA-ARS-USMARC-1765 chromosome, complete genome
ASM1146569v1	21361	0,3427X	0.2753	1.80071	NZ CP045464.1	Salmonella enterica subsp. enterica serovar Anatum strain Sal-1135 chromosome, complete genome
ASM162011v1	21567	0,3401X	0.2711	1.80072	NZ CP014657.1	Salmonella enterica subsp. enterica serovar Anatum str. USDA-ARS-USMARC-1736 chromosome, complete genome
ASM162015v1	21417	0,3414X	0.274	1.80082	NZ CP014661.1	Salmonella enterica subsp. enterica serovar Anatum str. USDA-ARS-USMARC-1783 chromosome, complete genome
ASM62331v1	21656	0,3525X	0.2819	1.80089	NZ CP007259.1	Salmonella enterica subsp. enterica serovar Enteritidis str. EC20110359 chromosome, complete genome
ASM223479v1	21800	0,3475X	0.2782	1.80092	NZ CP022497.1	Salmonella enterica subsp. enterica serovar Manhattan strain SA20084699 chromosome, complete genome
ASM25836v1	21604	0,3455X	0.2776	1.80129	NC 017623.1	Salmonella enterica subsp. enterica serovar Heidelberg str. B182, complete genome
ASM62623v1	21657	0,3527X	0.282	1.80145	NZ CP007247.1	Salmonella enterica subsp. enterica serovar Enteritidis str. EC20110221 chromosome, complete genome
ASM1870v1	21510	0,3392X	0.2716	1.80149	NC 010102.1	Salmonella enterica subsp. enterica serovar Paratyphi B str. SPB7, complete genome
ASM98852v3	21421	0,3315X	0.2663	1.80165	NZ CP007584.2	Salmonella enterica subsp. enterica serovar Anatum str. USDA-ARS-USMARC-1735, complete genome
ASM1146645v1	21443	0,3388X	0.272	1.80194	NZ CP045513.1	Salmonella enterica subsp. enterica serovar Anatum strain Sal-3948 chromosome Sal-3948, complete sequence
ASM169011v1	21615	0,3384X	0.2716	1.80199	NZ CP016521.1	Salmonella enterica subsp. enterica serovar Heidelberg strain SA02DT09004001 chromosome, complete genome
ASM162358v1	21404	0,3427X	0.275	1.80228	NZ CP014664.1	Salmonella enterica subsp. enterica serovar Anatum str. USDA-ARS-USMARC-1728 chromosome, complete genome
ASM966455v1	21303	0,3475X	0.2795	1.80256	NZ CP045945.1	Salmonella enterica subsp. enterica serovar Virchow strain AUSMDU00010533 chromosome, complete genome
ASM162022v1	21356	0,3496X	0.2805	1.80301	NZ CP014620.1	Salmonella enterica subsp. enterica serovar Anatum str. USDA-ARS-USMARC-1676 isolate SAN082 chromosome, complete genome
ASM299917v1	21559	0,3306X	0.2651	1.80324	NZ CP026660.1	Salmonella enterica subsp. enterica strain 15-SA01028 chromosome, complete genome
ASM162354v2	21403	0,3389X	0.2719	1.80391	NZ CP014663.2	Salmonella enterica subsp. enterica serovar Anatum str. USDA-ARS-USMARC-1677 chromosome, complete genome
ASM385675v1	21399	0,3405X	0.2738	1.80406	NZ CP025094.1	Salmonella enterica subsp. enterica serovar Virchow strain FORC 080 chromosome, complete genome
ASM966465v1	21840	0,3548X	0.2817	1.8043	NZ CP045954.1	Salmonella enterica subsp. enterica serovar Saintpaul strain AUSMDU00010531 chromosome, complete genome
ASM1146581v1	21425	0,3409X	0.2735	1.80499	NZ CP045465.1	Salmonella enterica subsp. enterica serovar Anatum strain Sal-2097 chromosome, complete genome
ASM75033v1	21705	0,3533X	0.2822	1.80585	NZ CP009092.1	Salmonella enterica subsp. enterica serovar Enteritidis strain OLF-SE10-10052 chromosome, complete genome
ASM220922v2	22791	0,3491X	0.2735	1.80611	NZ CP022070.1	Salmonella enterica subsp. enterica serovar Typhimurium strain FDAARGOS 321 chromosome, complete genome
ASM651715v1	21521	0,3467X	0.2779	1.8074	NZ CP041183.1	Salmonella enterica subsp. enterica serovar Anatum str. CFSAN003961 chromosome, complete genome
ASM901731v1	22297	0,3331X	0.2626	1.80751	NZ CP044961.1	Salmonella enterica subsp. enterica serovar 1,4,[5],12:i:- strain PNCS014881 chromosome, complete genome
ASM516038v1	22403	0,329X	0.2581	1.80757	NZ CP039856.1	Salmonella enterica subsp. enterica serovar 1,4,[5],12:i:- strain PNCS014876 chromosome, complete genome
ASM193161v1	21527	0,3275X	0.2625	1.80787	NZ CP016412.1	Salmonella enterica subsp. enterica serovar Infantis strain CVM44454, complete genome
ASM516040v1	22522	0,3243X	0.2535	1.80801	NZ CP039860.1	Salmonella enterica subsp. enterica serovar 1,4,[5],12:i:- strain PNCS014880 chromosome, complete genome
ASM193159v1	21521	0,3274X	0.2625	1.80828	NZ CP016410.1	Salmonella enterica subsp. enterica serovar Infantis strain N55391, complete genome
ASM1091933v1	21443	0,3282X	0.2637	1.80828	NZ CP047881.1	Salmonella enterica subsp. enterica serovar Infantis strain 119944 chromosome, complete genome
ASM193155v1	21530	0,3271X	0.2622	1.80836	NZ CP016406.1	Salmonella enterica subsp. enterica serovar Infantis strain FSIS1502169, complete genome
D23580 liv	22780	0,3446X	0.2701	1.80887	NZ LS997973.1	Salmonella enterica subsp. enterica serovar Typhimurium strain D23580 genome assembly, chromosome: D23580 liv o
ASM972997v1	22779	0,3458X	0.271	1.80917	NZ CP046283.1	Salmonella enterica strain FDAARGOS 687 chromosome, complete genome
ASM193157v1	21536	0,3272X	0.2622	1.80934	NZ CP016408.1	Salmonella enterica subsp. enterica serovar Infantis strain FSIS1502916, complete genome
ASM75029v1	21597	0,3542X	0.2827	1.80937	NZ CP009091.1	Salmonella enterica subsp. enterica serovar Enteritidis strain OLF-SE9-10012 chromosome, complete genome
ASM880735v1	21816	0,3525X	0.2825	1.81	NZ CP043027.1	Salmonella enterica subsp. enterica strain AD19 chromosome, complete genome
ASM980673v1	22426	0,3316X	0.2591	1.81013	NZ CP047115.1	Salmonella enterica subsp. enterica strain SCSM4.1 chromosome, complete genome
ASM584402v1	22537	0,3315X	0.259	1.8104	NZ CP040458.1	Salmonella enterica subsp. enterica serovar Typhimurium strain TJWQ005 chromosome, complete genome
35661 D01	21589	0,3453X	0.2776	1.81064	NZ LS483494.1	Salmonella enterica subsp. enterica serovar Heidelberg strain NCTC5717 genome assembly, chromosome: 1
ASM48715v2	21493	0,3297X	0.264	1.81078	NZ CP019181.1	Salmonella enterica subsp. enterica serovar Inverness str. ATCC 10720 chromosome, complete genome
ASM491922v1	22249	0,3426X	0.2692	1.81078	NZ CP039572.1	Salmonella enterica subsp. enterica serovar 1,4,[5],12:i:- strain PNCS014855 chromosome, complete genome
ASM975647v1	22321	0,3434X	0.2701	1.81081	NZ CP037882.1	Salmonella enterica subsp. enterica serovar 4,[5],12:i:- strain PNCS014875 chromosome, complete genome
ASM975645v1	22239	0,3429X	0.2695	1.81092	NZ CP036174.1	Salmonella enterica subsp. enterica serovar 4,[5],12:i:- strain PNCS009777 chromosome, complete genome
ASM966457v1	22229	0,3438X	0.2702	1.8111	NZ CP045947.1	Salmonella enterica subsp. enterica serovar Typhimurium strain AUSMDU00010530 chromosome, complete genome
ASM491946v1	22342	0,3431X	0.2698	1.81139	NZ CP039607.1	Salmonella enterica subsp. enterica serovar 1,4,[5],12:i:- strain PNCS014873 chromosome, complete genome
ASM509484v1	22357	0,3455X	0.2717	1.81183	NZ CP039588.1	Salmonella enterica subsp. enterica strain 10C0710427 chromosome, complete genome
ASM687480v1	22345	0,3414X	0.2685	1.8119	NZ CP040686.1	Salmonella enterica subsp. enterica serovar 4,[5],12:i:- strain USDA15WA-1 chromosome, complete genome
ASM221002v1	22355	0,3255X	0.256	1.81199	NZ CP019649.1	Salmonella enterica subsp. enterica serovar Typhimurium strain TW-Stm6 chromosome, complete genome
ASM975660v1	22343	0,3383X	0.266	1.81202	NZ CP037881.1	Salmonella enterica subsp. enterica serovar 4,[5],12:i:- strain PNCS009991 chromosome, complete genome
SO4698 09	22345	0,341X	0.2681	1.81204	NZ LN999997.1	Salmonella enterica subsp. enterica serovar Typhimurium isolate SO4698-09 genome assembly, chromosome: I
ASM491920v1	22338	0,3437X	0.2702	1.81225	NZ CP039564.1	Salmonella enterica subsp. enterica serovar 1,4,[5],12:i:- strain PNCS014848 chromosome, complete genome
ASM975658v1	22259	0,3427X	0.2693	1.81226	NZ CP037879.1	Salmonella enterica subsp. enterica serovar 4,[5],12:i:- strain PNCS014863 chromosome, complete genome
ASM412417v2	22360	0,33X	0.2595	1.8127	NZ CP033352.2	Salmonella enterica subsp. enterica strain CFSA629 chromosome, complete genome
ASM491938v1	22289	0,3434X	0.2699	1.81282	NZ CP039593.1	Salmonella enterica subsp. enterica serovar 1,4,[5],12:i:- strain PNCS014863 chromosome, complete genome
ASM231312v1	22350	0,334X	0.2628	1.81306	NZ CP022168.1	Salmonella enterica subsp. enterica serovar Typhimurium strain WW012 chromosome, complete genome
ASM412405v2	22348	0,3342X	0.263	1.81309	NZ CP033257.2	Salmonella enterica subsp. enterica strain CFSA12 chromosome, complete genome
ASM286378v1	21395	0,3477X	0.2792	1.81309	NZ CP019202.1	Salmonella enterica subsp. enterica serovar Infantis strain CFSAN003307 chromosome, complete genome
ASM317723v1	22301	0,3497X	0.2747	1.8131	NZ CP029567.1	Salmonella enterica strain DA34821 chromosome, complete genome
ASM360622v1	21870	0,344X	0.274	1.81317	NZ CP022963.1	Salmonella enterica subsp. enterica serovar Pullorum strain QJ-2D-Sal chromosome, complete genome
ASM514498v1	22273	0,3437X	0.2702	1.81327	NZ CP039719.1	Salmonella enterica subsp. enterica serovar 1,4,[5],12:i:- strain PNCS014860 chromosome, complete genome
ASM33048v2	21710	0,3482X	0.2794	1.81382	NZ CP012347.1	Salmonella enterica subsp. enterica serovar Pullorum str. ATCC 9120 chromosome, complete genome
ASM494140v1	22404	0,3445X	0.2702	1.81414	NZ CP039610.1	Salmonella enterica subsp. enterica serovar 1,4,[5],12:i:- strain PNCS014875 chromosome, complete genome
ASM317725v1	22342	0,3388X	0.2662	1.81443	NZ CP029568.1	Salmonella enterica strain DA34837 chromosome, complete genome
ASM197560v1	21436	0,3506X	0.2813	1.81512	NZ CP019416.1	Salmonella enterica subsp. enterica serovar Nitra strain S-1687 chromosome, complete genome
ASM872753v1	22403	0,3239X	0.2528	1.81529	NZ CP044177.1	Salmonella enterica subsp. enterica strain AR-0407 chromosome, complete genome
ASM170505v1	22365	0,3583X	0.2809	1.81766	NZ CP012396.1	Salmonella enterica strain FORC 019 chromosome, complete genome
SINFA	21556	0,3509X	0.2813	1.81782	NZ LN649235.1	Salmonella enterica subsp. enterica serovar Infantis genome assembly SINFA, chromosome : 1
ASM33599v2	21141	0,351X	0.2817	1.81803	NZ CP019035.1	Salmonella enterica subsp. enterica serovar Gallinarum str. 9184 isolate ATCC 9184 chromosome, complete genome
ASM491930v1	22340	0,3478X	0.2728	1.81835	NZ CP039569.1	Salmonella enterica subsp. enterica serovar 1,4,[5],12:i:- strain PNCS014852 chromosome, complete genome
ASM332501v1	20838	0,3529X	0.2818	1.81855	NZ CP030235.1	Salmonella enterica strain SA20031245 chromosome, complete genome
ASM23554v1	21276	0,3511X	0.2819	1.81984	NC 016831.1	Salmonella enterica subsp. enterica serovar Gallinarum/pullorum str. RKS5078, complete sequence
ASM46299v1	21246	0,3517X	0.2825	1.82011	NC 022221.1	Salmonella enterica subsp. enterica serovar Gallinarum/pullorum str. CDC1983-67, complete genome
ASM952v1	21333	0,3507X	0.2815	1.82037	NC 011274.1	Salmonella enterica subsp. enterica serovar Gallinarum str. 287/91, complete sequence
ASM332505v1	22228	0,3192X	0.2503	1.82077	NZ CP030185.1	Salmonella enterica strain SA20094620 chromosome, complete genome
ASM276341v1	22304	0,3435X	0.2689	1.82151	NZ CP018651.1	Salmonella enterica subsp. enterica serovar Enteritidis strain 81-1705 chromosome, complete genome
ASM44444v1	20996	0,3433X	0.2761	1.82344	NC 021984.1	Salmonella enterica subsp. enterica serovar Pullorum str. S06004, complete genome
ASM144878v2	21293	0,3195X	0.2559	1.82581	NZ CP030175.1	Salmonella enterica subsp. enterica serovar Milwaukee str. SA19950795 chromosome, complete genome
49950 B01	21401	0,3546X	0.2847	1.82618	NZ LS483479.1	Salmonella enterica subsp. enterica serovar Infantis strain NCTC6703 genome assembly, chromosome: 1
ASM221156v1	21474	0,3378X	0.2693	1.827	NZ CP022116.1	Salmonella enterica subsp. enterica serovar Ouakam str. SA20034636 chromosome, complete genome
ASM332491v1	21483	0,3232X	0.2593	1.82814	NZ CP030181.1	Salmonella enterica strain SA20030575 chromosome, complete genome
ASM332527v1	21394	0,3394X	0.2717	1.82827	NZ CP030233.1	Salmonella enterica strain SA20101045 chromosome, complete genome
ASM351596v1	22422	0,3595X	0.2808	1.83009	NZ CP023436.1	Salmonella enterica strain FORC 074 chromosome, complete genome
ASM332533v1	21418	0,3377X	0.2709	1.8314	NZ CP030024.1	Salmonella enterica subsp. enterica serovar Ohio strain SA20120345 chromosome, complete genome
ASM332499v1	21459	0,3503X	0.2796	1.83806	NZ CP030231.1	Salmonella enterica strain SA20043041 chromosome, complete genome
ASM1604v1	22903	0,3509X	0.2701	1.84107	NC 011080.1	Salmonella enterica subsp. enterica serovar Newport str. SL254, complete genome
ASM211948v1	21836	0,3402X	0.2678	1.842	NZ CP015574.1	Salmonella enterica strain FORC 038, complete genome
ASM164775v1	21068	0,323X	0.2578	1.84811	NZ CP015724.1	Salmonella enterica strain C629 chromosome, complete genome
ASM972889v1	20759	0,3177X	0.256	1.85139	NZ CP033387.1	Salmonella enterica subsp. enterica strain CFSA1007 chromosome, complete genome
ASM833020v1	20980	0,3253X	0.2604	1.85377	NZ CP041699.1	Salmonella enterica subsp. enterica serovar Indiana strain FJC33 chromosome, complete genome
99 3134	21395	0,3211X	0.2577	1.85483	NZ LN890524.1	Salmonella enterica subsp. enterica serovar Weltevreden genome assembly 99 3134, chromosome : 1
ASM872763v1	21312	0,3249X	0.2605	1.85628	NZ CP044186.1	Salmonella enterica subsp. enterica strain AR-0402 chromosome, complete genome
ASM522148v1	20725	0,3378X	0.2717	1.85669	NZ CP028131.1	Salmonella enterica subsp. enterica serovar Indiana strain JT 01 chromosome, complete genome
10259	21482	0,3185X	0.2557	1.857	NZ LN890518.1	Salmonella enterica subsp. enterica serovar Weltevreden genome assembly 10259, chromosome : 1
ASM161251v1	21454	0,3201X	0.2568	1.85742	NZ CP014996.1	Salmonella enterica subsp. enterica serovar Weltevreden str. 1655 chromosome, complete genome
C2346	21454	0,314X	0.252	1.85746	NZ LN890520.1	Salmonella enterica subsp. enterica serovar Weltevreden genome assembly C2346, chromosome : 1
ASM43012v1	21424	0,3117X	0.2506	1.85778	NC 021818.1	Salmonella enterica subsp. enterica Serovar Cubana str. CFSAN002050, complete genome
ASM412419v2	21329	0,3359X	0.2679	1.85799	NZ CP033350.2	Salmonella enterica subsp. enterica strain CFSA231 chromosome, complete genome
ASM197544v1	21147	0,3272X	0.2625	1.85946	NZ CP019413.1	Salmonella enterica subsp. enterica serovar Krefeld str. SA20030536 chromosome, complete genome
98 11262	21420	0,3306X	0.265	1.8599	NZ LN890522.1	Salmonella enterica subsp. enterica serovar Weltevreden genome assembly 98 11262, chromosome : 1
ASM43008v2	22663	0,3513X	0.2714	1.86229	NC 021812.2	Salmonella enterica subsp. enterica serovar Heidelberg str. CFSAN002069, complete sequence
ASM522246v1	21351	0,3386X	0.2699	1.8623	NZ CP028900.1	Salmonella enterica subsp. enterica serovar California strain CD-SL01 chromosome, complete genome
ASM28373v1	23579	0,3585X	0.2706	1.86293	NC 016860.1	Salmonella enterica subsp. enterica serovar Typhimurium str. T000240, complete sequence
ASM144711v1	21804	0,3333X	0.2561	1.86342	NZ CP013222.1	Salmonella enterica subsp. enterica serovar Anatum strain GT-01 chromosome, complete genome
ASM545726v2	21464	0,3223X	0.2581	1.86387	NZ CP040701.1	Salmonella enterica strain 3 isolate CFSAN047349 chromosome, complete genome
ASM38032v1	23474	0,3607X	0.2729	1.86547	NC 021151.1	Salmonella enterica subsp. enterica serovar Typhimurium str. U288, complete sequence
ASM194140v1	20586	0,3423X	0.2747	1.86569	NZ CP008925.1	Salmonella enterica subsp. enterica serovar Cerro strain 87, complete genome
ASM48640v2	21540	0,3395X	0.2722	1.86597	NZ CP007505.1	Salmonella enterica subsp. enterica serovar Tennessee str. TXSC TXSC08-19, complete genome
ASM50536v2	20588	0,3302X	0.265	1.86614	NZ CP012833.1	Salmonella enterica subsp. enterica serovar Cerro str. CFSAN001588 chromosome, complete genome
ASM18873v1	23569	0,3587X	0.2707	1.8666	NC 016857.1	Salmonella enterica subsp. enterica serovar Typhimurium str. ST4/74, complete sequence
ASM21085v2	23569	0,3587X	0.2707	1.86665	NC 016810.1	Salmonella enterica subsp. enterica serovar Typhimurium str. SL1344, complete sequence
ASM223827v1	21542	0,3258X	0.2553	1.86691	NZ CP020492.1	Salmonella enterica subsp. enterica strain 08-00436, complete genome
ASM1105795v1	21327	0,3316X	0.2663	1.86796	NZ CP043509.1	Salmonella enterica subsp. enterica serovar Rissen strain GJ0703-2 chromosome, complete genome
ASM48644v2	21084	0,335X	0.269	1.86848	NZ CP012349.1	Salmonella enterica subsp. enterica serovar Sloterdijk str. ATCC 15791 chromosome, complete genome
ASM479878v1	21309	0,3094X	0.2474	1.86883	NZ CP039270.1	Salmonella enterica subsp. enterica serovar Senftenberg str. CFSAN004025 chromosome, complete genome
ASM303010v1	21263	0,3176X	0.2539	1.86916	NZ CP028169.1	Salmonella enterica strain CFSAN064034 chromosome, complete genome
ASM307349v1	21223	0,3176X	0.254	1.86929	NZ CP029036.1	Salmonella enterica subsp. enterica serovar Senftenberg str. 361154004 chromosome, complete genome
ASM399469v1	20947	0,3372X	0.2706	1.87048	NZ CP034700.1	Salmonella enterica subsp. enterica serovar Stanleyville strain RSE39 chromosome, complete genome
ASM966776v1	21345	0,3344X	0.2682	1.87079	NZ CP043664.1	Salmonella enterica subsp. enterica serovar Kentucky strain 161365 chromosome, complete genome
ASM307154v1	21997	0,3154X	0.2467	1.87094	NZ CP027677.1	Salmonella enterica subsp. enterica serovar Corvallis strain 12-01738 chromosome, complete genome
ASM476860v1	21148	0,3342X	0.2675	1.87105	NZ CP038601.1	Salmonella enterica subsp. enterica serovar Senftenberg strain 11-5006 chromosome, complete genome
ASM48691v2	21062	0,3284X	0.2636	1.87109	NZ CP019183.1	Salmonella enterica subsp. enterica serovar Mbandaka str. ATCC 51958 chromosome, complete genome
ASM357162v1	21202	0,314X	0.2506	1.87133	NZ CP032194.1	Salmonella enterica subsp. enterica serovar Senftenberg strain AR 0127 chromosome, complete genome
ASM295297v1	21312	0,3337X	0.2678	1.87139	NZ CP026327.1	Salmonella enterica subsp. enterica serovar Kentucky strain PU131 chromosome, complete genome
ASM476856v1	21124	0,3322X	0.2659	1.87162	NZ CP038591.1	Salmonella enterica subsp. enterica serovar Senftenberg strain SA20061017 chromosome, complete genome
ASM872757v1	21184	0,3332X	0.2665	1.87217	NZ CP044203.1	Salmonella enterica subsp. enterica serovar Senftenberg strain AR-0405 chromosome, complete genome
ASM476858v1	21128	0,3322X	0.2659	1.87278	NZ CP038593.1	Salmonella enterica subsp. enterica serovar Senftenberg strain SA20130280 chromosome, complete genome
ASM223475v2	21159	0,3184X	0.2559	1.87282	NZ CP022494.1	Salmonella enterica subsp. enterica serovar Derby strain SA20035215 chromosome, complete genome
ASM276213v3	23179	0,3437X	0.2586	1.87295	NZ CP024619.1	Salmonella enterica subsp. enterica serovar Typhimurium strain BL10 chromosome, complete genome
ASM966783v1	21234	0,3352X	0.2697	1.87318	NZ CP043667.1	Salmonella enterica subsp. enterica serovar Kentucky strain 162835 chromosome, complete genome
ASM399471v1	20993	0,3376X	0.2703	1.87329	NZ CP034703.1	Salmonella enterica subsp. enterica serovar Stanleyville strain RSE30 chromosome, complete genome
ASM307353v1	21168	0,3368X	0.2694	1.87335	NZ CP029040.1	Salmonella enterica strain CFSAN047866 chromosome, complete genome
ASM371018v1	21454	0,3327X	0.2661	1.8734	NZ CP033345.1	Salmonella enterica subsp. enterica serovar Tennessee strain CFSAN076210 chromosome, complete genome
ASM419460v3	21450	0,3331X	0.2648	1.87348	NZ CP036165.1	Salmonella enterica subsp. enterica serovar Albany strain sg wt5 chromosome, complete genome
NCTC10384	21136	0,3393X	0.2715	1.87363	NZ LN868943.1	Salmonella enterica subsp. enterica serovar Senftenberg strain NCTC10384 chromosome 1, complete sequence
ASM153531v2	21456	0,3328X	0.2662	1.87374	NZ CP014994.1	Salmonella enterica subsp. enterica serovar Tennessee strain CFSAN001387 chromosome, complete genome
ASM307355v1	21116	0,3388X	0.2711	1.87389	NZ CP029038.1	Salmonella enterica strain CFSAN045763 chromosome, complete genome
ASM48751v2	21188	0,3375X	0.2711	1.87427	NZ CP019177.1	Salmonella enterica subsp. enterica serovar Albany str. ATCC 51960 chromosome, complete genome
ASM401073v1	21567	0,3147X	0.2502	1.87439	NZ CP034819.1	Salmonella sp. SSDFZ54 chromosome, complete genome
ASM294637v1	21398	0,338X	0.2711	1.8748	NZ CP026609.1	Salmonella enterica subsp. enterica serovar Derby isolate 2014LSAL01779 chromosome, complete genome
ASM399481v1	21048	0,338X	0.2705	1.87519	NZ CP034723.1	Salmonella enterica subsp. enterica serovar Stanleyville strain RSE01 chromosome, complete genome
ASM303185v1	21375	0,3385X	0.2707	1.87527	NZ CP025217.1	Salmonella enterica subsp. enterica serovar Tennessee strain PIR00537 chromosome, complete genome
ASM144709v1	21375	0,3301X	0.2534	1.87579	NZ CP013226.1	Salmonella enterica subsp. enterica serovar Anatum strain GT-38 chromosome, complete genome
ASM616528v1	21070	0,3319X	0.2661	1.87684	NZ CP025454.1	Salmonella enterica subsp. enterica serovar Agona strain USDA-ARS-USMARC-76334 chromosome, complete genome
ASM616518v1	21165	0,3377X	0.2709	1.8772	NZ CP025446.1	Salmonella enterica subsp. enterica serovar Agona strain USDA-ARS-USMARC-76333 chromosome, complete genome
ASM622834v1	21270	0,3316X	0.2647	1.87739	NZ CP039169.1	Salmonella enterica subsp. enterica serovar Goldcoast strain Sal-5364 chromosome, complete genome
ASM743154v1	21379	0,3375X	0.2697	1.87792	NZ CP030029.1	Salmonella enterica subsp. enterica serovar Typhimurium strain FORC098 chromosome, complete genome
ASM48419v3	21063	0,3358X	0.2694	1.87794	NZ CP011259.2	Salmonella enterica subsp. enterica serovar Agona str. 460004 2-1 chromosome, complete genome
ASM50384v1	21041	0,3379X	0.2711	1.878	NC 022991.1	Salmonella enterica subsp. enterica serovar Agona str. 24249, complete sequence
ASM49438v3	21063	0,3357X	0.2693	1.87808	NZ CP015024.2	Salmonella enterica subsp. enterica serovar Agona str. 392869-2 chromosome, complete genome
ASM2088v1	21064	0,3331X	0.2672	1.87813	NC 011149.1	Salmonella enterica subsp. enterica serovar Agona str. SL483, complete genome
ASM616520v1	21044	0,338X	0.2711	1.87821	NZ CP025448.1	Salmonella enterica subsp. enterica serovar Agona strain USDA-ARS-USMARC-76336 chromosome, complete genome
ASM359069v1	21205	0,3367X	0.27	1.87824	NZ CP032444.1	Salmonella enterica subsp. enterica serovar Fresno strain USMARC-69835 chromosome, complete genome
ASM197534v1	21044	0,3369X	0.2703	1.87826	NZ CP019407.1	Salmonella enterica subsp. enterica serovar Borreze str. SA20041063 chromosome, complete genome
ASM616512v1	21044	0,338X	0.2711	1.87826	NZ CP025447.1	Salmonella enterica subsp. enterica serovar Agona strain USDA-ARS-USMARC-76335 chromosome, complete genome
ASM616514v1	21044	0,3379X	0.271	1.87826	NZ CP025450.1	Salmonella enterica subsp. enterica serovar Agona strain USDA-ARS-USMARC-76338 chromosome, complete genome
ASM616516v1	21045	0,3379X	0.271	1.87845	NZ CP025452.1	Salmonella enterica subsp. enterica serovar Agona strain USDA-ARS-USMARC-76340 chromosome, complete genome
ASM616522v1	21045	0,3379X	0.271	1.87845	NZ CP025449.1	Salmonella enterica subsp. enterica serovar Agona strain USDA-ARS-USMARC-76337 chromosome, complete genome
ASM616524v1	21045	0,3379X	0.271	1.87845	NZ CP025451.1	Salmonella enterica subsp. enterica serovar Agona strain USDA-ARS-USMARC-76339 chromosome, complete genome
ASM616526v1	21048	0,3326X	0.2667	1.87847	NZ CP025453.1	Salmonella enterica subsp. enterica serovar Agona strain USDA-ARS-USMARC-76341 chromosome, complete genome
ASM616510v1	21045	0,3379X	0.271	1.87864	NZ CP025445.1	Salmonella enterica subsp. enterica serovar Agona strain USDA-ARS-USMARC-76332 chromosome, complete genome
ASM197532v1	21311	0,339X	0.2717	1.87912	NZ CP019405.1	Salmonella enterica subsp. enterica serovar Bergen str. ST350 chromosome, complete genome
ASM435892v1	21293	0,332X	0.2645	1.8794	NZ CP037960.1	Salmonella enterica subsp. enterica serovar Goldcoast strain R18.0877 chromosome, complete genome
ASM419463v5	21356	0,3365X	0.27	1.87957	NZ CP036166.1	Salmonella enterica subsp. enterica serovar Brancaster strain sg ww281 chromosome, complete genome
ASM696924v1	21737	0,33X	0.2615	1.88066	NZ CP030749.1	Salmonella enterica strain MAC15 chromosome, complete genome
ASM386405v1	21397	0,3446X	0.275	1.88157	NZ CP034232.1	Salmonella enterica strain ATCC 8387 chromosome, complete genome
ASM303187v1	21420	0,3439X	0.2746	1.88179	NZ CP025218.1	Salmonella enterica subsp. enterica serovar Tennessee strain ATCC 10722 chromosome, complete genome
ASM274190v1	21403	0,341X	0.2722	1.88259	NZ CP024168.1	Salmonella enterica subsp. enterica serovar Tennessee strain CFSAN070643 chromosome, complete genome
ASM399475v1	20783	0,3393X	0.2722	1.88269	NZ CP034721.1	Salmonella enterica subsp. enterica serovar Bareilly strain RSE03 chromosome, complete genome
ASM401075v1	21592	0,3364X	0.2664	1.88315	NZ CP034831.1	Salmonella sp. SSDFZ69 chromosome, complete genome
ASM872849v1	21342	0,3243X	0.2582	1.88328	NZ CP044257.1	Salmonella enterica strain CFSAN096147 chromosome, complete genome
ASM144848v2	21276	0,3354X	0.2685	1.88377	NZ CP022500.1	Salmonella enterica subsp. enterica serovar Kentucky str. SA20030505 chromosome, complete genome
35605 D01	20821	0,3383X	0.2716	1.88622	NZ LR134187.1	Salmonella enterica subsp. enterica serovar Havana strain NCTC6086 genome assembly, chromosome: 1
ASM197528v1	21091	0,3358X	0.2688	1.88635	NZ CP019403.1	Salmonella enterica subsp. enterica serovar Apapa str. SA20060561 chromosome, complete genome
ASM492341v2	21047	0,3238X	0.2594	1.8864	NZ CP039509.1	Salmonella enterica subsp. enterica serovar Worthington strain 7102.58 chromosome, complete genome
ASM274186v1	21403	0,3374X	0.2694	1.8866	NZ CP024164.1	Salmonella enterica subsp. enterica serovar Tennessee strain CFSAN070645 chromosome, complete genome
32473 H01	21482	0,352X	0.2794	1.88921	NZ LR134158.1	Salmonella enterica subsp. enterica serovar Goldcoast strain NCTC13175 chromosome 1
ASM222440v1	21441	0,3212X	0.2513	1.88937	NZ CP022450.1	Salmonella enterica subsp. enterica serovar Indiana strain D90 chromosome, complete genome
31180 A01	20895	0,343X	0.2755	1.89026	NZ LR134144.1	Salmonella enterica subsp. enterica strain NCTC7404 chromosome 1
ASM492339v1	20974	0,3278X	0.2633	1.89086	NZ CP039503.1	Salmonella enterica subsp. enterica serovar Worthington strain 7101.67 chromosome, complete genome
ASM674150v1	20893	0,3207X	0.2568	1.89197	NZ AP019692.1	Salmonella enterica subsp. enterica serovar Senftenberg SL180013 DNA, complete genome
ASM332497v1	21051	0,329X	0.2644	1.89217	NZ CP030209.1	Salmonella enterica strain SA20044414 chromosome, complete genome
ASM197538v1	20530	0,3397X	0.2724	1.89221	NZ CP019410.1	Salmonella enterica subsp. enterica serovar Hillingdon str. N1529-D3 chromosome, complete genome
ASM972887v1	21470	0,3275X	0.2561	1.89222	NZ CP033384.1	Salmonella enterica subsp. enterica strain CFSA300 chromosome, complete genome
ASM307351v1	21014	0,3272X	0.263	1.89264	NZ CP029041.1	Salmonella enterica strain CFSAN051295 chromosome, complete genome
ASM371020v1	21215	0,3446X	0.2766	1.89305	NZ CP033343.1	Salmonella enterica subsp. enterica serovar Mbandaka strain CFSAN076213 chromosome, complete genome
ASM48616v2	20718	0,3378X	0.2707	1.89343	NZ CP017727.1	Salmonella enterica subsp. enterica serovar Saintpaul str. SARA26 strain SGSC 2206 chromosome, complete genome
50681 B01	21189	0,3229X	0.2591	1.89362	NZ LS483465.1	Salmonella enterica subsp. enterica serovar Senftenberg strain NCTC10080 genome assembly, chromosome: 1
ASM412421v2	21417	0,3226X	0.2522	1.89368	NZ CP033356.2	Salmonella enterica subsp. enterica strain CFSA664 chromosome, complete genome
ASM479876v1	20874	0,3099X	0.2482	1.8937	NZ CP039279.1	Salmonella enterica strain GTA-FD-2016-MI-02533-1 chromosome, complete genome
ASM386403v1	21101	0,3355X	0.2691	1.89437	NZ CP034233.1	Salmonella enterica strain ATCC 8400 chromosome, complete genome
ASM223451v1	21026	0,3353X	0.2691	1.89513	NZ CP022489.1	Salmonella enterica subsp. enterica serovar Mbandaka strain SA20026234 chromosome, complete genome
ASM651707v1	21705	0,3323X	0.2572	1.89546	NZ CP041181.1	Salmonella enterica subsp. enterica serovar Indiana strain SJTUF13520v2 isolate food chromosome, complete genome
ASM651703v1	21720	0,3327X	0.2575	1.89613	NZ CP041179.1	Salmonella enterica subsp. enterica serovar Indiana strain SJTUF87912v2 isolate food chromosome, complete genome
ASM476866v1	20889	0,3102X	0.2483	1.89626	NZ CP038608.1	Salmonella enterica subsp. enterica serovar Senftenberg strain GTA-FD-2016-MI-02533-3 chromosome, complete genome
ASM476862v1	20892	0,3102X	0.2483	1.89637	NZ CP038604.1	Salmonella enterica subsp. enterica serovar Senftenberg strain GTA-FD-2016-MI-02533-2 chromosome, complete genome
ASM295317v1	20871	0,31X	0.2483	1.89641	NZ CP026379.1	Salmonella enterica subsp. enterica serovar Senftenberg strain N17-509 chromosome, complete genome
ASM973001v1	20649	0,3376X	0.2702	1.8967	NZ CP046291.1	Salmonella enterica strain FDAARGOS 712 chromosome, complete genome
ASM432878v1	21276	0,3205X	0.2573	1.89717	NZ CP025278.1	Salmonella enterica subsp. enterica serovar Montevideo str. USDA-ARS-USMARC-1913 chromosome, complete genome
ASM364130v1	21276	0,3264X	0.2621	1.8974	NZ CP032815.1	Salmonella enterica subsp. enterica strain 11TTU1615b chromosome, complete genome
ASM364126v1	21271	0,3263X	0.262	1.89751	NZ CP032814.1	Salmonella enterica subsp. enterica strain 10TTU468x chromosome, complete genome
ASM364132v1	21270	0,3263X	0.262	1.89774	NZ CP032817.1	Salmonella enterica subsp. enterica strain 11TTU1590 chromosome, complete genome
ASM99372v1	21151	0,3398X	0.2727	1.89774	NZ CP011365.1	Salmonella enterica subsp. enterica serovar Typhimurium strain FORC 015, complete genome
ASM399457v1	20968	0,3348X	0.2678	1.89951	NZ CP034713.1	Salmonella enterica subsp. enterica serovar Mikawasima strain RSE15 chromosome, complete genome
ASM435428v1	21209	0,3368X	0.2693	1.90004	NZ CP037894.1	Salmonella enterica strain FSW0104 chromosome, complete genome
ASM197551v1	20488	0,345X	0.2761	1.90004	NZ CP019414.1	Salmonella enterica subsp. enterica serovar Manchester str. ST278 chromosome, complete genome
ASM221184v1	20868	0,331X	0.2652	1.90018	NZ CP022138.1	Salmonella enterica subsp. enterica serovar Waycross strain SA20041608 chromosome, complete genome
ASM399461v1	20813	0,3419X	0.2734	1.90314	NZ CP034716.1	Salmonella enterica subsp. enterica serovar Stanleyville strain RSE10 chromosome, complete genome
ASM196942v1	21301	0,3096X	0.2475	1.90353	NZ CP016837.1	Salmonella enterica subsp. enterica serovar Senftenberg strain 775W chromosome, complete genome
ASM399459v1	20939	0,3435X	0.2749	1.90391	NZ CP034715.1	Salmonella enterica subsp. enterica serovar Mikawasima strain RSE13 chromosome, complete genome
ASM435424v1	21240	0,3375X	0.2694	1.90791	NZ CP037892.1	Salmonella enterica subsp. enterica strain CFSAN087304 chromosome, complete genome
ASM332507v1	22274	0,3454X	0.2663	1.93109	NZ CP030190.1	Salmonella enterica strain SA20104250 chromosome, complete genome
ASM48672v2	20639	0,3435X	0.2756	1.93551	NZ CP019185.1	Salmonella enterica subsp. enterica serovar Paratyphi A str. ATCC 11511 chromosome, complete genome
ASM342944v1	20307	0,3388X	0.2715	1.93574	NZ CP023470.1	Salmonella enterica subsp. enterica strain BAA-1672 chromosome, complete genome
ASM81807v1	20471	0,3392X	0.2721	1.93708	NZ CP009049.1	Salmonella enterica subsp. enterica serovar Paratyphi A strain 50973 chromosome, complete genome
ASM238616v1	20534	0,3412X	0.2736	1.93708	NZ CP023508.1	Salmonella enterica subsp. enterica serovar Paratyphi A strain FDAARGOS 368 chromosome, complete genome
ASM1188v1	20537	0,3415X	0.2738	1.93826	NC 006511.1	Salmonella enterica subsp. enterica serovar Paratyphi A str. ATCC 9150, complete genome
ASM2656v1	20541	0,3417X	0.274	1.93827	NC 011147.1	Salmonella enterica subsp. enterica serovar Paratyphi A str. AKU 12601, complete sequence
ASM81811v1	20562	0,3395X	0.272	1.94013	NZ CP009559.1	Salmonella enterica subsp. enterica serovar Paratyphi A strain CMCC 50503, complete genome
80 2002	21050	0,3227X	0.2575	1.9466	NZ LT904891.1	Salmonella enterica subsp. enterica serovar Typhi strain 80-2002 genome assembly, chromosome: 1
ASM872755v1	22435	0,3577X	0.2706	1.95021	NZ CP044200.1	Salmonella enterica subsp. enterica serovar Corvallis strain AR-0406 chromosome, complete genome
ASM371843v1	20962	0,3294X	0.2633	1.95091	NZ CP029964.1	Salmonella enterica subsp. enterica serovar Typhi strain 343078 223175 chromosome, complete genome
10349 1 89 2	20823	0,3327X	0.2673	1.95121	NZ LT904870.1	Salmonella enterica subsp. enterica serovar Typhi strain SGB90 genome assembly, chromosome: 1
ASM371847v1	20905	0,326X	0.2619	1.95145	NZ CP029850.1	Salmonella enterica subsp. enterica serovar Typhi strain 343078 203125 chromosome, complete genome
ASM371845v1	20889	0,3258X	0.2618	1.95146	NZ CP029848.1	Salmonella enterica subsp. enterica serovar Typhi strain 343078 211126 chromosome, complete genome
ASM371773v1	20974	0,3295X	0.2634	1.95151	NZ CP029872.1	Salmonella enterica subsp. enterica serovar Typhi strain 343077 214135 chromosome, complete genome
ASM371769v1	20973	0,3293X	0.2632	1.95156	NZ CP029868.1	Salmonella enterica subsp. enterica serovar Typhi strain 343077 215174 chromosome, complete genome
ASM371851v1	20891	0,333X	0.2676	1.95156	NZ CP029855.1	Salmonella enterica subsp. enterica serovar Typhi strain 343077 292148 chromosome, complete genome
ASM371835v1	20902	0,326X	0.2619	1.95158	NZ CP029846.1	Salmonella enterica subsp. enterica serovar Typhi strain 343078 273110 chromosome, complete genome
ASM371855v1	20888	0,3257X	0.2618	1.9516	NZ CP029858.1	Salmonella enterica subsp. enterica serovar Typhi strain 343077 285138 chromosome, complete genome
ASM371791v1	20975	0,3295X	0.2633	1.95166	NZ CP029913.1	Salmonella enterica subsp. enterica serovar Typhi strain 343076 249107 chromosome, complete genome
ASM371781v1	20975	0,3296X	0.2634	1.95175	NZ CP029873.1	Salmonella enterica subsp. enterica serovar Typhi strain 343077 211171 chromosome, complete genome
ASM371803v1	20894	0,3259X	0.2619	1.95176	NZ CP029915.1	Salmonella enterica subsp. enterica serovar Typhi strain 343076 202113 chromosome, complete genome
ASM371761v1	20977	0,3295X	0.2634	1.95176	NZ CP029861.1	Salmonella enterica subsp. enterica serovar Typhi strain 343077 260153 chromosome, complete genome
ASM371799v1	20894	0,3258X	0.2618	1.95185	NZ CP029875.1	Salmonella enterica subsp. enterica serovar Typhi strain 343076 227128 chromosome, complete genome
ASM371807v1	20894	0,3259X	0.2618	1.95185	NZ CP029920.1	Salmonella enterica subsp. enterica serovar Typhi strain 311189 282186 chromosome, complete genome
ASM371815v1	20893	0,3331X	0.2676	1.9519	NZ CP029917.1	Salmonella enterica subsp. enterica serovar Typhi strain 311189 256186 chromosome, complete genome
ASM371839v1	20893	0,3259X	0.2619	1.95199	NZ CP029960.1	Salmonella enterica subsp. enterica serovar Typhi strain 343078 251131 chromosome, complete genome
ASM371797v1	20893	0,3258X	0.2618	1.95204	NZ CP029900.1	Salmonella enterica subsp. enterica serovar Typhi strain 343076 232188 chromosome, complete genome
76 1292	20846	0,3347X	0.2689	1.95217	NZ LT904887.1	Salmonella enterica subsp. enterica serovar Typhi strain 76-1292 genome assembly, chromosome: 1
034151 4	20844	0,3295X	0.2647	1.95236	NZ LT904867.1	Salmonella enterica subsp. enterica serovar Typhi strain ERL034151 genome assembly, chromosome: 1
ERL024919	20842	0,3333X	0.2678	1.95236	NZ LT904875.1	Salmonella enterica subsp. enterica serovar Typhi strain ERL024919 genome assembly, chromosome: 1
Ty2	20825	0,3336X	0.2681	1.95236	NZ LT904886.1	Salmonella enterica subsp. enterica serovar Typhi strain SGB82 genome assembly, chromosome: 1
UI 2120	20816	0,3341X	0.2685	1.95244	NZ LT904881.1	Salmonella enterica subsp. enterica serovar Typhi strain UI2120 genome assembly, chromosome: 1
ASM371813v1	20851	0,326X	0.2619	1.95252	NZ CP029902.1	Salmonella enterica subsp. enterica serovar Typhi strain 311189 268103 chromosome, complete genome
ERL114000	20855	0,3351X	0.2692	1.95277	NZ LT904876.1	Salmonella enterica subsp. enterica serovar Typhi strain ERL114000 genome assembly, chromosome: 1
E00-7866	20816	0,333X	0.2676	1.95282	NZ LT904882.1	Salmonella enterica subsp. enterica serovar Typhi strain SGB89 genome assembly, chromosome: 1
H12ESR00394-001A	20843	0,3333X	0.2678	1.95284	NZ LT904890.1	Salmonella enterica subsp. enterica serovar Typhi strain H12ESR00394-001A genome assembly, chromosome: 1
lupe GEN0059 5	20836	0,3322X	0.2669	1.95292	NZ LT905063.1	Salmonella enterica subsp. enterica serovar Typhi isolate lupe GEN0059-sc-1979081 genome assembly, chromosome: 1
ASM371743v1	20835	0,3332X	0.2677	1.95301	NZ CP029932.1	Salmonella enterica subsp. enterica serovar Typhi strain 311189 208103 chromosome, complete genome
ASM371707v1	20846	0,3248X	0.2609	1.95308	NZ CP029928.1	Salmonella enterica subsp. enterica serovar Typhi strain 311189 216103 chromosome, complete genome
ASM371801v1	20842	0,3336X	0.268	1.95317	NZ CP029914.1	Salmonella enterica subsp. enterica serovar Typhi strain 343076 217103 chromosome, complete genome
ASM371837v1	20837	0,3321X	0.2668	1.95321	NZ CP029959.1	Salmonella enterica subsp. enterica serovar Typhi strain 343078 256191 chromosome, complete genome
ASM371779v1	20839	0,3337X	0.2681	1.95321	NZ CP029919.1	Salmonella enterica subsp. enterica serovar Typhi strain 343077 212138 chromosome, complete genome
ASM371763v1	20840	0,3337X	0.2681	1.95321	NZ CP029907.1	Salmonella enterica subsp. enterica serovar Typhi strain 343077 255118 chromosome, complete genome
ASM371857v1	20836	0,3268X	0.2625	1.95325	NZ CP029853.1	Salmonella enterica subsp. enterica serovar Typhi strain 343077 281186 chromosome, complete genome
ERL041834	20845	0,3319X	0.2667	1.95327	NZ LT904884.1	Salmonella enterica subsp. enterica serovar Typhi strain ERL041834 genome assembly, chromosome: 1
ASM371793v1	20845	0,3338X	0.2681	1.95327	NZ CP029882.1	Salmonella enterica subsp. enterica serovar Typhi strain 343076 248190 chromosome, complete genome
129 0238	20901	0,3299X	0.2648	1.9533	NZ LT904888.1	Salmonella enterica subsp. enterica serovar Typhi strain 129-0238-M genome assembly, chromosome: 1
ERL072973	20833	0,333X	0.2675	1.9533	NZ LT904777.1	Salmonella enterica subsp. enterica serovar Typhi strain ERL072973 genome assembly, chromosome: 1
ASM371795v1	20843	0,3336X	0.268	1.95332	NZ CP029899.1	Salmonella enterica subsp. enterica serovar Typhi strain 343076 241106 chromosome, complete genome
ASM371831v1	20847	0,3291X	0.2644	1.95333	NZ CP029909.1	Salmonella enterica subsp. enterica serovar Typhi strain 311189 222186 chromosome, complete genome
H12ESR04734-001A	20849	0,3291X	0.2645	1.95333	NZ LT904868.1	Salmonella enterica subsp. enterica serovar Typhi strain H12ESR04734-001A genome assembly, chromosome: 1
ASM371925v1	20850	0,3334X	0.2678	1.95333	NZ CP029952.1	Salmonella enterica subsp. enterica serovar Typhi strain 311189 209186 chromosome, complete genome
STyphi 1553 1	20816	0,3336X	0.2681	1.95335	NZ LT904871.1	Salmonella enterica subsp. enterica serovar Typhi strain 1553 genome assembly, chromosome: 1
ASM371809v1	20849	0,3333X	0.2678	1.95347	NZ CP029922.1	Salmonella enterica subsp. enterica serovar Typhi strain 311189 269186 chromosome, complete genome
ASM371767v1	20808	0,3248X	0.2609	1.95348	NZ CP029866.1	Salmonella enterica subsp. enterica serovar Typhi strain 343077 228140 chromosome, complete genome
ERL103914	20838	0,3347X	0.2689	1.9535	NZ LT904883.1	Salmonella enterica subsp. enterica serovar Typhi strain ERL103914 genome assembly, chromosome: 1
H12ESR00755-001A	20844	0,3329X	0.2674	1.95351	NZ LT905142.1	Salmonella enterica subsp. enterica serovar Typhi strain H12ESR00755-001A genome assembly, chromosome: 1
ASM371785v1	20805	0,3319X	0.2667	1.95357	NZ CP029881.1	Salmonella enterica subsp. enterica serovar Typhi strain 343076 269157 chromosome, complete genome
ASM371861v1	20841	0,3336X	0.268	1.95365	NZ CP029906.1	Salmonella enterica subsp. enterica serovar Typhi strain 343077 267164 chromosome, complete genome
ASM371841v1	21016	0,3299X	0.2634	1.9537	NZ CP029962.1	Salmonella enterica subsp. enterica serovar Typhi strain 343078 228140 chromosome, complete genome
ERL082356	20945	0,3342X	0.2685	1.95374	NZ LT905140.1	Salmonella enterica subsp. enterica serovar Typhi strain ERL082356 genome assembly, chromosome: 1
M223	20854	0,3324X	0.2671	1.95377	NZ LT904854.1	Salmonella enterica subsp. enterica serovar Typhi strain M223 genome assembly, chromosome: 1
2010 7898	20845	0,3332X	0.2677	1.9538	NZ LT905139.1	Salmonella enterica subsp. enterica serovar Typhi strain 2010-007898 genome assembly, chromosome: 1
ASM371728v1	20848	0,333X	0.2675	1.95386	NZ CP029945.1	Salmonella enterica subsp. enterica serovar Typhi strain 311189 211186 chromosome, complete genome
ERS3381927	20593	0,3255X	0.2616	1.95387	NZ LR590082.1	Salmonella enterica subsp. enterica serovar Typhi str. Ty2 strain 4316STDY6559672 genome assembly, chromosome: 1
ASM371849v1	20848	0,3333X	0.2678	1.9539	NZ CP029852.1	Salmonella enterica subsp. enterica serovar Typhi strain 343078 201101 chromosome, complete genome
ERS3381924	20593	0,3254X	0.2615	1.95401	NZ LR590081.1	Salmonella enterica subsp. enterica serovar Typhi str. Ty2 strain 4316STDY6559669 genome assembly, chromosome: 1
1554	20784	0,3334X	0.2678	1.9542	NZ LT905064.1	Salmonella enterica subsp. enterica serovar Typhi isolate 1554-sc-2165329 genome assembly, chromosome: 1
ASM220831v1	20360	0,3347X	0.2695	1.95437	NZ CP022019.1	Salmonella enterica subsp. enterica serovar Quebec str. S-1267 chromosome, complete genome
ASM130260v1	20821	0,332X	0.2667	1.95461	NZ CP012091.1	Salmonella enterica subsp. enterica serovar Typhi strain PM016/13 chromosome, complete genome
ASM130262v1	20843	0,332X	0.2667	1.95504	NZ CP012151.1	Salmonella enterica subsp. enterica serovar Typhi strain B/SF/13/03/195 chromosome, complete genome
11909 3	20769	0,3334X	0.2678	1.95508	NZ LT904872.1	Salmonella enterica subsp. enterica serovar Typhi strain ERL11909 genome assembly, chromosome: 1
ASM371777v1	20876	0,3326X	0.2669	1.95555	NZ CP029870.1	Salmonella enterica subsp. enterica serovar Typhi strain 343077 212159 chromosome, complete genome
ASM371775v1	20864	0,3185X	0.2556	1.95557	NZ CP029897.1	Salmonella enterica subsp. enterica serovar Typhi strain 343077 213147 chromosome, complete genome
ASM754v1	20867	0,3329X	0.2672	1.95572	NC 004631.1	Salmonella enterica subsp. enterica serovar Typhi str. Ty2, complete sequence
ASM371787v1	20846	0,3251X	0.2609	1.95591	NZ CP029890.1	Salmonella enterica subsp. enterica serovar Typhi strain 343076 253155 chromosome, complete genome
ASM371771v1	21004	0,3335X	0.2676	1.95601	NZ CP029862.1	Salmonella enterica subsp. enterica serovar Typhi strain 343077 214162 chromosome, complete genome
ASM24553v1	20867	0,3224X	0.2588	1.95725	NC 016832.1	Salmonella enterica subsp. enterica serovar Typhi str. P-stx-12, complete sequence
ASM972995v1	20416	0,3364X	0.27	1.95748	NZ CP046280.1	Salmonella enterica strain FDAARGOS 688 chromosome, complete genome
ASM342946v1	20828	0,3323X	0.267	1.95876	NZ CP023975.1	Salmonella enterica subsp. enterica serovar Typhi strain Ty21a chromosome, complete genome
Ty3 243	20884	0,3274X	0.2625	1.9593	NZ LT905089.1	Salmonella enterica subsp. enterica serovar Typhi strain ty3-243 genome assembly, plasmid: 1
ASM432882v1	20446	0,3194X	0.2562	1.96024	NZ CP025276.1	Salmonella enterica subsp. enterica strain USDA-ARS-USMARC-60984 chromosome, complete genome
ASM413633v1	20890	0,3342X	0.2679	1.96036	NZ CP030936.1	Salmonella enterica subsp. enterica serovar Typhi strain LXYSH chromosome, complete genome
ASM332519v1	20557	0,3255X	0.2615	1.96065	NZ CP030217.1	Salmonella enterica strain SA20075157 chromosome, complete genome
ASM276149v1	20712	0,3392X	0.272	1.96075	NZ CP017978.1	Salmonella enterica subsp. enterica serovar Montevideo str. CDC 2013K-0218 chromosome, complete genome
ASM276147v1	20462	0,3306X	0.2657	1.96076	NZ CP017977.1	Salmonella enterica subsp. enterica serovar Montevideo str. CDC 2012K-1544 chromosome, complete genome
ASM144866v2	20676	0,3187X	0.2568	1.96092	NZ CP030288.1	Salmonella enterica subsp. enterica serovar Gaminara str. SA20063285 chromosome, complete genome
ASM307148v1	20483	0,3247X	0.2609	1.96099	NZ CP020912.1	Salmonella enterica subsp. enterica serovar Montevideo str. CDC 2010K-0257 chromosome, complete genome
ASM18895v5	20477	0,333X	0.2676	1.96147	NZ CP007530.1	Salmonella enterica subsp. enterica serovar Montevideo str. 507440-20, complete genome
ASM276143v1	20717	0,336X	0.2694	1.96148	NZ CP017975.1	Salmonella enterica subsp. enterica serovar Montevideo str. CDC 08-1942 chromosome, complete genome
ASM307357v1	20480	0,3331X	0.2676	1.96191	NZ CP029035.1	Salmonella enterica subsp. enterica serovar Montevideo str. 531954 chromosome, complete genome
ASM307359v1	20480	0,3331X	0.2676	1.96191	NZ CP029039.1	Salmonella enterica strain CFSAN045764 chromosome, complete genome
ASM313060v1	20481	0,3331X	0.2676	1.96192	NZ CP029336.1	Salmonella enterica subsp. enterica serovar Montevideo strain CFSAN051296 chromosome, complete genome
ASM399473v1	20651	0,333X	0.2675	1.96228	NZ CP034707.1	Salmonella enterica subsp. enterica serovar Waycross strain RSE24 chromosome, complete genome
ASM38590v1	20858	0,3327X	0.2671	1.96256	NC 021176.1	Salmonella enterica subsp. enterica serovar Typhi str. Ty21a, complete genome
ASM371705v1	20980	0,3358X	0.2687	1.96258	NZ CP029927.1	Salmonella enterica subsp. enterica serovar Typhi strain 311189 217103 chromosome, complete genome
ASM276145v1	20679	0,3358X	0.2689	1.96262	NZ CP017976.1	Salmonella enterica subsp. enterica serovar Montevideo str. CDC 2011K-1674 chromosome, complete genome
ASM2074v1	20704	0,3287X	0.262	1.96295	NC 011094.1	Salmonella enterica subsp. enterica serovar Schwarzengrund str. CVM19633, complete genome
ASM371921v1	20988	0,3358X	0.2686	1.96307	NZ CP029908.1	Salmonella enterica subsp. enterica serovar Typhi strain 311189 239103 chromosome, complete genome
ASM371823v1	20986	0,3359X	0.2687	1.96317	NZ CP029918.1	Salmonella enterica subsp. enterica serovar Typhi strain 311189 232103 chromosome, complete genome
ERL024120	20220	0,3329X	0.2673	1.96345	NZ LT905088.1	Salmonella enterica subsp. enterica serovar Typhi strain ERL024120 genome assembly, chromosome: 1
ASM48685v2	20400	0,3387X	0.2722	1.96392	NZ CP019184.1	Salmonella enterica subsp. enterica serovar Minnesota str. ATCC 49284 chromosome, complete genome
ASM342942v1	20626	0,3322X	0.2668	1.9647	NZ CP023468.1	Salmonella enterica subsp. enterica strain BAA-1586 chromosome, complete genome
ASM938789v1	20415	0,3179X	0.2557	1.96547	NZ CP045447.1	Salmonella enterica subsp. enterica serovar Schwarzengrund strain 12888 chromosome, complete genome
ASM197540v1	20282	0,3325X	0.267	1.96568	NZ CP019411.1	Salmonella enterica subsp. enterica serovar Johannesburg str. ST203 chromosome, complete genome
46983 G02	20468	0,3374X	0.2712	1.9657	NZ LS483457.1	Salmonella enterica subsp. enterica serovar Sundsvall strain NCTC9787 chromosome 1, complete sequence
ASM938818v1	20413	0,3178X	0.2556	1.96571	NZ CP045444.1	Salmonella enterica subsp. enterica serovar Schwarzengrund strain 9355 chromosome, complete genome
ASM972991v1	20950	0,3111X	0.2492	1.96625	NZ CP046278.1	Salmonella enterica strain FDAARGOS 708 chromosome, complete genome
ASM812444v1	20657	0,3115X	0.2491	1.96636	NZ CP043222.1	Salmonella enterica subsp. enterica serovar Bredeney strain SA20114778WT chromosome, complete genome
ASM972993v1	20347	0,3406X	0.2732	1.96638	NZ CP046279.1	Salmonella enterica strain FDAARGOS 707 chromosome, complete genome
E98-3139	20477	0,3384X	0.2718	1.96718	NZ LT905143.1	Salmonella enterica subsp. enterica serovar Typhi isolate E98 3139-sc-1927833 genome assembly, chromosome: 1
49386 D02	20418	0,337X	0.2707	1.96787	NZ LS483481.1	Salmonella enterica subsp. enterica serovar Bredeney strain NCTC6026 genome assembly, chromosome: 1
ASM197536v1	20447	0,3335X	0.2672	1.96806	NZ CP019409.1	Salmonella enterica subsp. enterica serovar Djakarta str. S-1087 chromosome, complete genome
ASM48701v2	20417	0,3269X	0.2625	1.96826	NZ CP019201.1	Salmonella enterica subsp. enterica serovar Muenster str. 420 strain CFSAN001301 chromosome, complete genome
ASM48777v2	20461	0,3398X	0.273	1.96828	NZ CP007533.1	Salmonella enterica subsp. enterica serovar Bredeney str. CFSAN001080 chromosome, complete genome
ASM276141v1	20789	0,332X	0.2658	1.96859	NZ CP017974.1	Salmonella enterica subsp. enterica serovar Montevideo str. CDC 07-0954 chromosome, complete genome
404Ty	20454	0,3355X	0.2695	1.96861	NZ LT904877.1	Salmonella enterica subsp. enterica serovar Typhi strain SGB92 genome assembly, chromosome: 1
ASM276135v1	20425	0,3397X	0.2724	1.96871	NZ CP017971.1	Salmonella enterica subsp. enterica serovar Montevideo str. USDA-ARS-USMARC-1901 chromosome, complete genome
ASM94097v1	20474	0,3422X	0.2744	1.96908	NZ CP007222.1	Salmonella enterica subsp. enterica serovar Montevideo str. USDA-ARS-USMARC-1903, complete genome
ASM918468v1	20666	0,3157X	0.2512	1.96913	NZ CP045038.1	Salmonella enterica subsp. enterica serovar Muenster strain PJM1 chromosome, complete genome
ASM276133v1	20422	0,3392X	0.272	1.9692	NZ CP017970.1	Salmonella enterica subsp. enterica serovar Montevideo str. USDA-ARS-USMARC-1900 chromosome, complete genome
ASM305453v1	20444	0,3392X	0.2721	1.96923	NZ CP020752.1	Salmonella enterica subsp. enterica serovar Montevideo str. CDC 2009K-0792 chromosome, complete genome
ASM48676v2	20304	0,3399X	0.2731	1.96937	NZ CP012346.1	Salmonella enterica subsp. enterica serovar Panama str. ATCC 7378 chromosome, complete genome
ASM220825v1	20372	0,3099X	0.2484	1.96947	NZ CP022034.1	Salmonella enterica subsp. enterica serovar Onderstepoort str. SA20060086 chromosome, complete genome
ASM276139v1	20441	0,3428X	0.2748	1.96947	NZ CP017973.1	Salmonella enterica subsp. enterica serovar Montevideo str. USDA-ARS-USMARC-1912 chromosome, complete genome
ASM276137v1	20455	0,3394X	0.2722	1.96949	NZ CP017972.1	Salmonella enterica subsp. enterica serovar Montevideo str. USDA-ARS-USMARC-1904 chromosome, complete genome
ASM364128v1	20438	0,3398X	0.2724	1.96966	NZ CP032816.1	Salmonella enterica subsp. enterica serovar Montevideo strain 11TTUC-046 chromosome, complete genome
ASM972989v1	20406	0,3379X	0.2717	1.96967	NZ CP046277.1	Salmonella enterica strain FDAARGOS 710 chromosome, complete genome
29751 F01	20517	0,3352X	0.2693	1.96968	NZ LS483489.1	Salmonella enterica subsp. enterica serovar Poona strain NCTC4840 genome assembly, chromosome: 1
ASM274188v1	20297	0,3076X	0.2476	1.96975	NZ CP024165.1	Salmonella enterica subsp. enterica serovar Gaminara strain CFSAN070644 chromosome, complete genome
403Ty	20370	0,3325X	0.2671	1.9701	NZ LT905062.1	Salmonella enterica subsp. enterica serovar Typhi isolate 403Ty-sc-1979084 genome assembly, chromosome: 1
ASM286376v1	20401	0,3179X	0.2557	1.97044	NZ CP019174.1	Salmonella enterica subsp. enterica serovar Give strain CFSAN024229 chromosome, complete genome
ASM97366v2	20267	0,3445X	0.2762	1.97074	NZ CP007540.2	Salmonella enterica subsp. enterica serovar Montevideo str. CDC 86-0391 isolate B94-007410 chromosome, complete genome
ASM557659v1	20453	0,338X	0.2711	1.97086	NZ CP040380.1	Salmonella enterica strain CFSAN005645 chromosome, complete genome
ASM49329v2	20537	0,3076X	0.2472	1.97108	NZ CP019189.1	Salmonella enterica subsp. enterica serovar Poona str. ATCC BAA-1673 chromosome, complete genome
ASM197542v1	20312	0,3392X	0.2725	1.9711	NZ CP019412.1	Salmonella enterica subsp. enterica serovar Koessen str. S-1501 chromosome, complete genome
46801 C01	20442	0,3367X	0.2709	1.97114	NZ LS483463.1	Salmonella enterica subsp. enterica serovar Give strain NCTC5778 genome assembly, chromosome: 1
ASM674072v1	20389	0,3341X	0.2686	1.97131	NZ CP038233.1	Salmonella enterica subsp. enterica serovar Javiana strain FARPER-220 chromosome, complete genome
ASM48703v2	20435	0,313X	0.2513	1.97147	NZ CP019198.1	Salmonella enterica subsp. enterica serovar Muenster str. 0315 chromosome, complete genome
ASM219653v1	20498	0,3122X	0.2505	1.97161	NZ CP017720.1	Salmonella enterica subsp. enterica serovar Minnesota strain CFSAN017963 chromosome, complete genome
ASM34142v1	20298	0,3312X	0.2661	1.97192	NC 020307.1	Salmonella enterica subsp. enterica serovar Javiana str. CFSAN001992, complete genome
ASM48681v2	20670	0,3387X	0.2719	1.97199	NZ CP019197.1	Salmonella enterica subsp. enterica serovar Oranienburg str. 0250 strain CFSAN001285 chromosome, complete genome
ASM516622v1	20689	0,3401X	0.2731	1.97211	NZ CP029029.1	Salmonella enterica subsp. enterica serovar Typhimurium strain FORC88 chromosome, complete genome
46931 C01	20548	0,3189X	0.2558	1.97216	NZ LS483454.1	Salmonella enterica subsp. enterica serovar Florida strain NCTC6480 chromosome 1, complete sequence
ASM195673v1	20433	0,3348X	0.2684	1.97254	NZ CP019116.1	Salmonella enterica subsp. enterica serovar Antsalova str. S01-0511 chromosome, complete genome
ASM371014v1	20696	0,3389X	0.2721	1.97347	NZ CP033344.1	Salmonella enterica subsp. enterica serovar Oranienburg strain CFSAN076211 chromosome, complete genome
ASM435422v1	20554	0,3397X	0.2723	1.97368	NZ CP037891.1	Salmonella enterica strain FDA925033-2-17 chromosome, complete genome
ASM24090v3	20412	0,3326X	0.2665	1.97374	NZ CP019186.1	Salmonella enterica subsp. enterica serovar Pomona str. ATCC 10729 chromosome, complete genome
47022 G01	20150	0,3364X	0.2701	1.97429	NZ LS483455.1	Salmonella enterica subsp. enterica serovar Carmel strain NCTC9872 chromosome 1, complete sequence
ASM48791v2	20413	0,3426X	0.2753	1.97521	NZ CP007532.1	Salmonella enterica subsp. enterica serovar Abaetetuba str. ATCC 35640 chromosome, complete genome
ASM48658v2	20422	0,3266X	0.2623	1.97571	NZ CP019192.1	Salmonella enterica subsp. enterica serovar Rubislaw str. ATCC 10717 chromosome, complete genome
ASM432876v1	20522	0,3351X	0.2685	1.97851	NZ CP025280.1	Salmonella enterica subsp. enterica serovar Brandenburg strain USDA-ARS-USMARC-60983 chromosome, complete genome
ASM557657v1	20595	0,3398X	0.2715	1.97883	NZ CP040379.1	Salmonella enterica subsp. enterica serovar Montevideo strain FCC0123 chromosome, complete genome
ASM332485v1	20553	0,3259X	0.2611	1.9801	NZ CP030002.1	Salmonella enterica subsp. enterica serovar Brandenburg strain SA20064858 chromosome, complete genome
ASM479874v1	20811	0,3341X	0.2672	1.98102	NZ CP039277.1	Salmonella enterica subsp. enterica strain 12-0523 chromosome, complete genome
ASM48725v2	20499	0,335X	0.2687	1.98195	NZ CP019178.1	Salmonella enterica subsp. enterica serovar Chester str. ATCC 11997 chromosome, complete genome
ASM332523v1	20443	0,3158X	0.2534	1.98215	NZ CP030223.1	Salmonella enterica strain SA20083039 chromosome, complete genome
ASM19599v1	21464	0,3204X	0.2508	1.98435	NC 003198.1	Salmonella enterica subsp. enterica serovar Typhi str. CT18, complete genome
ASM332483v1	20652	0,3252X	0.26	1.98446	NZ CP029999.1	Salmonella enterica subsp. enterica serovar Brandenburg strain SA20113174 chromosome, complete genome
Ty585	21374	0,3341X	0.2623	1.98812	NZ LT904852.1	Salmonella enterica subsp. enterica serovar Typhi strain TY585 genome assembly, chromosome: 1
Ty3 193	21374	0,3217X	0.2526	1.98821	NZ LT904878.1	Salmonella enterica subsp. enterica serovar Typhi strain ty3-193 genome assembly, chromosome: 1
ASM371783v1	21395	0,3335X	0.2618	1.9886	NZ CP029888.1	Salmonella enterica subsp. enterica serovar Typhi strain 343076 294172 chromosome, complete genome
ASM371751v1	21401	0,3326X	0.261	1.98888	NZ CP029950.1	Salmonella enterica subsp. enterica serovar Typhi strain 311189 205186 chromosome, complete genome
ASM371789v1	21404	0,3336X	0.2618	1.98888	NZ CP029892.1	Salmonella enterica subsp. enterica serovar Typhi strain 343076 252143 chromosome, complete genome
ASM371713v1	21397	0,3279X	0.2574	1.98892	NZ CP029936.1	Salmonella enterica subsp. enterica serovar Typhi strain 311189 213186 chromosome, complete genome
ASM371859v1	21401	0,3411X	0.2677	1.98893	NZ CP029863.1	Salmonella enterica subsp. enterica serovar Typhi strain 343077 278127 chromosome, complete genome
ASM250410v1	20516	0,297X	0.238	1.98894	NZ CP022663.1	Salmonella enterica subsp. enterica strain RM11065 chromosome, complete genome
ASM371701v1	21403	0,328X	0.2574	1.98897	NZ CP029886.1	Salmonella enterica subsp. enterica serovar Typhi strain 311189 220186 chromosome, complete genome
ASM371811v1	21399	0,3336X	0.2618	1.98897	NZ CP029883.1	Salmonella enterica subsp. enterica serovar Typhi strain 311189 268186 chromosome, complete genome
ASM588583v1	21389	0,3346X	0.2627	1.98906	NZ CP040575.1	Salmonella enterica subsp. enterica serovar Typhi strain WGS1146 chromosome, complete genome
ASM973430v1	21388	0,3347X	0.2628	1.98906	NZ CP046429.1	Salmonella enterica strain R19 2839 chromosome, complete genome
1016889	21401	0,3411X	0.2677	1.98907	NZ LT904893.1	Salmonella enterica subsp. enterica serovar Typhi strain 1016889 genome assembly, chromosome: 1
ASM371757v1	21405	0,3268X	0.2565	1.98916	NZ CP029956.1	Salmonella enterica subsp. enterica serovar Typhi strain 311189 202186 chromosome, complete genome
ASM371805v1	21402	0,3411X	0.2677	1.98916	NZ CP029894.1	Salmonella enterica subsp. enterica serovar Typhi strain 311189 291186 chromosome, complete genome
ASM371753v1	21395	0,3278X	0.2573	1.9892	NZ CP029954.1	Salmonella enterica subsp. enterica serovar Typhi strain 311189 204186 chromosome, complete genome
ASM371735v1	21399	0,3277X	0.2572	1.98925	NZ CP029946.1	Salmonella enterica subsp. enterica serovar Typhi strain 311189 210186 chromosome, complete genome
ASM371829v1	21399	0,3281X	0.2575	1.98925	NZ CP029880.1	Salmonella enterica subsp. enterica serovar Typhi strain 311189 223186 chromosome, complete genome
ASM371765v1	21406	0,3337X	0.2619	1.98926	NZ CP029864.1	Salmonella enterica subsp. enterica serovar Typhi strain 343077 228157 chromosome, complete genome
ASM371711v1	21406	0,328X	0.2574	1.9894	NZ CP029933.1	Salmonella enterica subsp. enterica serovar Typhi strain 311189 214186 chromosome, complete genome
ASM371955v1	21408	0,3212X	0.2521	1.98949	NZ CP029646.1	Salmonella enterica subsp. enterica serovar Typhi strain 311189 217186 chromosome, complete genome
ERL12960	21404	0,3337X	0.2619	1.98958	NZ LT904894.1	Salmonella enterica subsp. enterica serovar Typhi strain ERL12960 genome assembly, chromosome: 1
ASM371825v1	21409	0,3338X	0.2619	1.98958	NZ CP029904.1	Salmonella enterica subsp. enterica serovar Typhi strain 311189 231186 chromosome, complete genome
ASM371703v1	21408	0,3279X	0.2573	1.98963	NZ CP029911.1	Salmonella enterica subsp. enterica serovar Typhi strain 311189 219186 chromosome, complete genome
ASM371721v1	21411	0,3279X	0.2573	1.98963	NZ CP029944.1	Salmonella enterica subsp. enterica serovar Typhi strain 311189 212186 chromosome, complete genome
ASM371745v1	21409	0,328X	0.2574	1.98963	NZ CP029938.1	Salmonella enterica subsp. enterica serovar Typhi strain 311189 207186 chromosome, complete genome
ASM371865v1	21410	0,328X	0.2574	1.98963	NZ CP029958.1	Salmonella enterica subsp. enterica serovar Typhi strain 311189 201186 chromosome, complete genome
ASM371819v1	21408	0,3281X	0.2575	1.98963	NZ CP029896.1	Salmonella enterica subsp. enterica serovar Typhi strain 311189 252186 chromosome, complete genome
ASM371699v1	21407	0,328X	0.2575	1.98968	NZ CP029923.1	Salmonella enterica subsp. enterica serovar Typhi strain 311189 221186 chromosome, complete genome
ASM371863v1	21409	0,3278X	0.2572	1.98977	NZ CP029925.1	Salmonella enterica subsp. enterica serovar Typhi strain 311189 218186 chromosome, complete genome
ASM371853v1	21370	0,3338X	0.2619	1.98985	NZ CP029856.1	Salmonella enterica subsp. enterica serovar Typhi strain 343077 286126 chromosome, complete genome
ASM371827v1	21411	0,3281X	0.2575	1.98991	NZ CP029878.1	Salmonella enterica subsp. enterica serovar Typhi strain 311189 224186 chromosome, complete genome
ASM371747v1	21401	0,3278X	0.2573	1.99	NZ CP029940.1	Salmonella enterica subsp. enterica serovar Typhi strain 311189 206186 chromosome, complete genome
052042 2	21335	0,3412X	0.2678	1.99058	NZ LT904869.1	Salmonella enterica subsp. enterica serovar Typhi strain ERL052042 chromosome 1
BL60006	21177	0,3373X	0.2646	1.9906	NZ LT882486.1	Salmonella enterica subsp. enterica serovar Typhi isolate 4714STDY6831631 chromosome 1
ASM371817v1	21445	0,3415X	0.2677	1.99133	NZ CP029885.1	Salmonella enterica subsp. enterica serovar Typhi strain 311189 255186 chromosome, complete genome
ASM371709v1	21441	0,3285X	0.2575	1.99151	NZ CP029930.1	Salmonella enterica subsp. enterica serovar Typhi strain 311189 215186 chromosome, complete genome
ASM371739v1	21450	0,3285X	0.2574	1.99207	NZ CP029949.1	Salmonella enterica subsp. enterica serovar Typhi strain 311189 208186 chromosome, complete genome
ASM371923v1	21449	0,3282X	0.2573	1.99217	NZ CP029942.1	Salmonella enterica subsp. enterica serovar Typhi strain 311189 203186 chromosome, complete genome
ERL12148	21422	0,334X	0.2619	1.99309	NZ LT883153.1	Salmonella enterica subsp. enterica serovar Typhi strain ERL12148 genome assembly, chromosome: 1
ASM332513v1	20689	0,3001X	0.2401	1.99744	NZ CP030203.1	Salmonella enterica strain SA20083530 chromosome, complete genome
ASM329614v1	20106	0,3209X	0.2577	2.0099	NZ CP030838.1	Salmonella enterica subsp. enterica serovar Napoli strain LC0541/17 chromosome, complete genome
31108 G01	19720	0,3262X	0.2629	2.07814	NZ LR134143.1	Salmonella enterica subsp. enterica strain NCTC7411 genome assembly, chromosome: 1
ASM221158v1	19940	0,2876X	0.2307	2.08104	NZ CP022117.1	Salmonella enterica subsp. enterica serovar Macclesfield str. S-1643 chromosome, complete genome
47297 D02	17065	0,2482X	0.2021	2.60445	NZ LS483456.1	Salmonella enterica subsp. salamae strain NCTC9930 genome assembly, chromosome: 1
ASM332481v1	16870	0,2427X	0.1967	2.62104	NZ CP029995.1	Salmonella enterica subsp. salamae strain SA20053897 chromosome, complete genome
ASM399463v1	16644	0,2536X	0.2053	2.62203	NZ CP034717.1	Salmonella enterica subsp. salamae serovar 42:r:- strain RSE09 chromosome, complete genome
ASM399467v1	16647	0,2537X	0.2052	2.62251	NZ CP034697.1	Salmonella enterica subsp. salamae serovar 42:r:- strain RSE42 chromosome, complete genome
ASM399455v1	16692	0,2543X	0.2052	2.62491	NZ CP034702.1	Salmonella enterica subsp. salamae serovar 42:r:- strain RSE36 chromosome, complete genome
47297 E02	16640	0,2612X	0.2125	2.62686	NZ LS483475.1	Salmonella enterica subsp. salamae serovar Greenside strain NCTC9936 genome assembly, chromosome: 1
47328 C01	16684	0,2535X	0.2052	2.62851	NZ LS483477.1	Salmonella enterica subsp. salamae strain NCTC10310 genome assembly, chromosome: 1
31701 G01	16829	0,2644X	0.2145	2.6361	NZ LS483495.1	Salmonella enterica strain NCTC9948 genome assembly, chromosome: 1
ASM332479v1	16880	0,2601X	0.209	2.63634	NZ CP029992.1	Salmonella enterica subsp. salamae serovar 56:z10:e,n,x strain SA20011914 chromosome, complete genome
31629 D01	16710	0,2503X	0.2034	2.63884	NZ LR134154.1	Salmonella enterica subsp. salamae strain NCTC8273 genome assembly, chromosome: 1
ASM223447v1	16232	0,2552X	0.2063	2.64305	NZ CP022467.1	Salmonella enterica subsp. salamae serovar 57:z29:z42 strain ST114 chromosome, complete genome
47972 E02	15668	0,2414X	0.1973	2.69307	NZ LS483428.1	Salmonella enterica strain NCTC10436 genome assembly, chromosome: 1
47328 E01	14205	0,2239X	0.1826	2.77128	NZ LS483478.1	Salmonella enterica subsp. houtenae serovar Houten strain NCTC10401 genome assembly, chromosome: 1
ASM332503v1	14799	0,2071X	0.1683	2.77796	NZ CP030180.1	Salmonella enterica strain SA20100201 chromosome, complete genome
ASM964881v1	14081	0,2238X	0.1824	2.78155	NZ CP045761.1	Salmonella enterica subsp. houtenae str. CFSAN000552 isolate SARC10 chromosome, complete genome
32752 C01	14077	0,2103X	0.1712	2.78447	NZ LR134159.1	Salmonella enterica subsp. houtenae strain NCTC7318 chromosome 1
ASM332521v1	14832	0,1892X	0.154	2.7858	NZ CP030219.1	Salmonella enterica strain SA20021456 chromosome, complete genome
ASM332475v1	14793	0,1964X	0.1596	2.78672	NZ CP029989.1	Salmonella enterica subsp. diarizonae serovar 48:i:z strain SA20121591 chromosome, complete genome
ASM412649v1	14781	0,2201X	0.1781	2.7877	NZ CP034074.1	Salmonella enterica subsp. diarizonae strain 16-SA00356 chromosome, complete genome
ASM332531v1	13965	0,2191X	0.1787	2.78797	NZ CP030238.1	Salmonella enterica strain SA20055162 chromosome, complete genome
ASM221196v1	14762	0,2115X	0.1713	2.79237	NZ CP022142.1	Salmonella enterica subsp. diarizonae serovar 50:k:z str. MZ0080 chromosome, complete genome
47328 D01	14755	0,2055X	0.1669	2.79322	NZ LS483474.1	Salmonella enterica subsp. diarizonae strain NCTC10381 genome assembly, chromosome: 1
ASM221182v1	15133	0,2179X	0.1755	2.79753	NZ CP022135.1	Salmonella enterica subsp. diarizonae serovar 65:c:z str. SA20044251 chromosome, complete genome
ASM332511v1	14112	0,2187X	0.1767	2.80244	NZ CP030194.1	Salmonella enterica strain SA20080453 chromosome, complete genome
ASM162975v1	14763	0,2207X	0.1784	2.80505	NZ CP011289.1	Salmonella enterica subsp. diarizonae strain 11-01853 chromosome, complete genome
ASM162977v1	14763	0,2207X	0.1784	2.80505	NZ CP011292.1	Salmonella enterica subsp. diarizonae strain 11-01854 chromosome, complete genome
ASM162875v1	14764	0,2249X	0.1818	2.80513	NZ CP011288.1	Salmonella enterica subsp. diarizonae strain 11-01855, complete genome
ASM279441v1	14752	0,2111X	0.1706	2.80545	NZ CP023345.1	Salmonella enterica subsp. diarizonae strain HZS154 chromosome, complete genome
ASM221186v1	15051	0,2163X	0.176	2.81157	NZ CP022139.1	Salmonella enterica subsp. salamae serovar 55:k:z39 str. 1315K chromosome, complete genome
ASM991345v1	2617	0,0348X	0.0211	2.87046	NZ CP047094.1	Salmonella sp. S13 chromosome, complete genome
ASM967114v1	2353	0,0334X	0.0208	2.9456	NZ CP046033.1	Salmonella sp. HNK130 chromosome, complete genome
ASM223485v1	11242	0,1712X	0.1411	2.95837	NZ CP022504.1	Salmonella enterica subsp. arizonae strain SA20100345 chromosome, complete genome
ASM1862v1	11274	0,1714X	0.1401	2.97791	NC 010067.1	Salmonella enterica subsp. arizonae serovar 62:z4,z23:--, complete genome
ASM332477v1	11162	0,169X	0.1387	2.98011	NZ CP029991.1	Salmonella enterica subsp. arizonae serovar 63:g,z51:- strain SA19981204 chromosome, complete genome
ASM636475v1	10963	0,17X	0.14	2.99352	NZ CP041011.1	Salmonella enterica strain FDAARGOS 765 chromosome, complete genome
ASM75646v1	11268	0,1715X	0.1396	2.99592	NZ CP006693.1	Salmonella enterica subsp. arizonae serovar 62:z36:- str. RKS2983 chromosome, complete genome
ASM43925v1	6571	0,0914X	0.0731	3.09314	NC 021870.1	Salmonella bongori N268-08, complete genome
ASM70953v1	6292	0,0944X	0.0772	3.10839	NZ CP006692.1	Salmonella bongori serovar 48:z41:-- str. RKS3044 chromosome, complete genome
ASM964877v1	6128	0,0902X	0.074	3.12467	NZ CP045766.1	Salmonella bongori CFSAN000510 chromosome, complete genome
ASM221192v1	6132	0,09X	0.0738	3.12557	NZ CP022120.1	Salmonella bongori serovar 66:z41:- str. SA19983605 chromosome, complete genome
ASM25299v1	6147	0,0904X	0.0741	3.12608	NC 015761.1	Salmonella bongori NCTC 12419, complete genome
29751 D01	6003	0,088X	0.0719	3.15925	NZ LR134137.1	Salmonella bongori strain NCTC12419 genome assembly, chromosome: 1
