# Supplementary material for: Salmonella enterica from a soldier from the 1652 siege of Barcelona (Spain) supports historical transatlantic epidemic contacts
Source: iScience. 2021 Aug 24;24(9):103021. doi: 10.1016/j.isci.2021.103021 (PMC8430385; doi:10.1016/j.isci.2021.103021)
Supplement: Table S6. Coverage over virulence genes identified in Paratyphi C, Related to Figure 2 and Figure S2 [file mmc3.xlsx]

## Sheet: Tbl.Sppl.6
Gene	Nº Reads	Positions 1 or more X	Length Gene Positions	% of Positions Covered
avrA	0	0	1388	0.0000000
cigR	1	98	480	0.2041667
gogB	2	207	1983	0.1043873
gtgA	2	216	864	0.2500000
gtgE	0	0	687	0.0000000
pipB	2	136	876	0.1552511
pipB2	6	428	1053	0.4064578
sifA	0	0	1011	0.0000000
sifB	1	73	951	0.0767613
sipA	8	475	2058	0.2308066
sipB	9	399	1782	0.2239057
sipC	5	249	1230	0.2024390
sipD	3	199	1023	0.1945259
slrP	6	383	2298	0.1666667
sopA	8	597	2349	0.2541507
sopB	7	279	1686	0.1654804
sopD	2	79	954	0.0828092
sopD2	1	102	959	0.1063608
sopE	0	0	723	0.0000000
sopE2	5	281	723	0.3886584
spiC	1	159	384	0.4140625
sptP	8	449	1632	0.2751226
spvB	10	719	1776	0.4048423
spvC	5	366	726	0.5041322
spvD	7	257	351	0.7321937
srfJ	0	0	1344	0.0000000
sseB	6	334	786	0.4249364
sseC	6	353	1455	0.2426117
sseD	0	0	588	0.0000000
sseF	1	51	783	0.0651341
sseG	0	0	690	0.0000000
sseI	4	268	969	0.2765738
sseJ	4	270	1227	0.2200489
sseK1	2	146	1011	0.1444115
ssek2	0	0	1047	0.0000000
sseK3	0	0	1008	0.0000000
sseL	5	277	954	0.2903564
sspA	4	250	639	0.3912363
sspH2	13	635	2367	0.2682721
steA	0	0	588	0.0000000
steB	7	458	2700	0.1696296
steC	1	61	774	0.0788114
steD	3	158	507	0.3116371
