# Supplementary material for: Salmonella enterica from a soldier from the 1652 siege of Barcelona (Spain) supports historical transatlantic epidemic contacts
Source: iScience. 2021 Aug 24;24(9):103021. doi: 10.1016/j.isci.2021.103021 (PMC8430385; doi:10.1016/j.isci.2021.103021)
Supplement: Table S7. Recombination events detected in the Paratyphi C alignment by ClonalFrameML, Related to Figure 3 [file mmc4.xlsx]

## Sheet: Recombination
Stard	End
57940	58380
58959	59070
60888	60940
61063	61108
226613	226644
285270	285518
290474	290495
609626	609781
611012	611045
615567	615600
796801	797029
807151	807157
807175	807321
810043	810362
862664	862666
893782	893935
896884	897348
898614	898907
905037	905106
911850	911932
914451	914909
915967	916057
949315	949402
951587	952058
955619	955718
957598	958210
959665	959777
961639	962682
970036	970078
973698	973761
974845	976014
979144	979609
1067352	1067366
1067516	1067519
1068103	1068335
1071125	1071290
1080490	1080512
1085386	1086848
1088146	1094240
1099307	1099998
1100856	1102723
1205507	1205531
1307168	1307199
1339878	1339887
1339921	1340019
1341487	1341806
1342448	1343253
1343586	1343637
1344137	1344681
1346615	1346647
1346940	1349332
1350050	1350206
1350379	1350612
1351608	1351642
1352628	1352915
1353055	1353142
1353500	1353510
1353511	1353573
1354736	1355470
1356949	1357496
1361292	1361488
1362581	1362794
1363972	1364018
1364024	1364045
1364653	1365114
1368461	1368516
1692689	1693059
1698875	1699454
2111548	2111578
2240615	2240625
2259481	2259620
2381906	2382186
2406715	2406989
2422190	2422294
2593158	2593195
2759140	2759162
2759194	2759501
2762146	2762398
2767239	2767278
2795578	2795581
2800963	2801020
2862291	2862302
2905216	2905236
3028942	3029041
3338238	3338507
3354403	3354409
3452050	3452326
3454872	3454978
3455041	3455053
3461804	3461865
3819841	3819862
4031861	4031933
4036717	4036981
4041200	4041404
4074491	4074748
4101361	4101364
4164972	4164983
4174835	4174870
4324651	4324653
4324675	4324941
4330046	4330227
4416454	4416740
4545332	4545351
4721561	4721563
