# Supplementary material for: Salmonella enterica from a soldier from the 1652 siege of Barcelona (Spain) supports historical transatlantic epidemic contacts
Source: iScience. 2021 Aug 24;24(9):103021. doi: 10.1016/j.isci.2021.103021 (PMC8430385; doi:10.1016/j.isci.2021.103021)
Supplement: Table S8. Comparison of the temporal estimates obtained when applying different phylogenetic tip-dating models implemented in BactDating, Related to Figure 4 [file mmc5.xlsx]

## Sheet: Data
Model	Iteration	RunN	ESSmu	ESSsigma	ESSalpha	DIC	MeanRootDate	MeanRootProb	MeanLikelihood	MeanMu	MeanSigma	MeanAlpha	MeanPrior
arc	1000	1	22.0423	5.78653	199.326	1869.87	-91.0507	1	-883.104	0.140315	3.66076	5276.26	-1176.43
arc	10000	1	5.15811	7.97418	2.76803	1870.64	221.102	1	-849.457	0.165597	5.20579	4652.82	-1159.46
arc	100000	1	26.4959	21.2934	54.6988	1982.52	627.36	0.998004	-852.538	0.242307	5.67576	2934.28	-1102.88
arc	1000000	1	64.4884	301.439	78.0211	2058.23	592.986	0.994012	-853.056	0.251587	5.68479	2793.97	-1096.65
arc	10000000	1	351.994	501	406.519	1977.08	599.434	0.996008	-853.274	0.249591	5.67181	2823.77	-1098.08
arc	1000	2	20.5443	2.3134	100.578	1823.55	-39.3296	1	-893.69	0.145453	3.90978	5056.13	-1170.86
arc	10000	2	2.76459	15.7282	6.20999	1936.07	345.793	1	-850.281	0.182003	5.24418	4177.8	-1146.81
arc	100000	2	33.8107	29.3873	26.9579	1991.62	631.194	0.996008	-852.688	0.244672	5.67896	2950.71	-1102.58
arc	1000000	2	68.9683	212.745	71.5147	2044.15	608.657	0.984032	-853.132	0.250305	5.6846	2819.1	-1097.7
arc	10000000	2	436.536	501	501	2015.79	609.937	0.998004	-852.852	0.250968	5.6481	2806.61	-1096.98
arc	1000	3	21.7968	4.87864	99.9255	1916.61	-78.6016	1	-883.992	0.147946	3.63658	4941.68	-1168.45
arc	10000	3	2.56781	7.12063	5.21318	1957.29	420.014	1	-853.229	0.177594	5.40123	4372.62	-1150.78
arc	100000	3	9.26238	43.2995	26.9573	2052.92	614.109	0.994012	-851.87	0.237363	5.65969	3051.57	-1107.01
arc	1000000	3	73.747	216.639	105.673	2013.49	583.695	0.994012	-852.585	0.247185	5.67115	2872.27	-1099.66
arc	10000000	3	350.864	595.676	360.159	2030.45	599.078	0.988024	-853.026	0.250042	5.67485	2814.79	-1098.12
arc	1000	4	42.6824	1.80306	207.455	1883.25	-56.601	1	-888.266	0.148706	3.62964	4839.27	-1165.4
arc	10000	4	48.1109	11.6235	101.383	1927.24	305.388	1	-850.146	0.171201	5.42438	4515.39	-1156.51
arc	100000	4	5.25379	38.8752	3.60429	1956.51	509.558	1	-850.87	0.232535	5.44524	3125.63	-1109.45
arc	1000000	4	81.5334	260.593	113.616	1987.67	614.909	0.994012	-852.2	0.248095	5.6459	2832.6	-1098.97
arc	10000000	4	430.641	501	501	1972.96	593.477	0.99002	-852.771	0.249384	5.6243	2812.39	-1097.99
arc	1000	5	22.4019	6.23699	231.781	1853.48	1.00849	1	-880.728	0.149117	3.25756	4980.45	-1168.89
arc	10000	5	7.57264	10.4086	5.62934	1966.2	548.476	1	-851.743	0.203169	5.04623	3663.08	-1128.89
arc	100000	5	10.5603	34.9799	12.8196	2036.48	631.457	0.98004	-853.413	0.250065	5.57496	2798.44	-1096.97
arc	1000000	5	73.4676	200.246	95.4044	2023.56	604.309	0.996008	-852.323	0.248606	5.6051	2854.15	-1099.03
arc	10000000	5	405.951	501	501	2055.07	595.18	0.996008	-852.478	0.249515	5.66371	2827.17	-1098.42
carc	1000	1	35.7332	2.99587	295.559	1955.83	-166.108	1	-934.209	0.135944	4.31961	5204.7	-1174.31
carc	10000	1	23.797	4.68099	48.7715	2038.46	311.544	1	-865.737	0.165837	6.0494	4555.18	-1157.67
carc	100000	1	39.4403	34.0744	91.9082	1983.09	596.105	1	-863.935	0.247977	6.54517	2876.07	-1099.92
carc	1000000	1	32.9629	210.341	33.2862	2023.57	609.994	0.998004	-863.421	0.250461	6.59032	2848.9	-1098.63
carc	10000000	1	263.733	501	296.22	2024.33	595.737	0.99002	-863.94	0.254627	6.50964	2741.14	-1095.07
carc	1000	2	34.6857	4.9782	108.858	2010.5	41.2465	1	-923.237	0.144224	4.61572	4777.34	-1164.27
carc	10000	2	52.7839	5.36066	120.342	1899.61	218.036	1	-861.902	0.166342	6.02896	4620.91	-1159.46
carc	100000	2	9.56608	16.6495	13.9734	2003.25	587.463	0.994012	-863.475	0.240128	6.58566	2982.06	-1104.63
carc	1000000	2	28.3626	199.056	26.8794	2061.55	602.6	0.994012	-863.811	0.253203	6.53505	2785.48	-1095.92
carc	10000000	2	200.78	501	214.476	2059.66	615.918	0.988024	-863.78	0.253563	6.49601	2758.66	-1095.44
carc	1000	3	12.209	4.80071	22.933	1950.15	29.005	1	-931.49	0.143735	4.40016	4930.08	-1168.06
carc	10000	3	5.32144	3.12749	7.03881	1961.35	212.896	1	-863.517	0.154111	5.9009	5054	-1170.37
carc	100000	3	7.47488	34.0096	7.36373	1979.48	490.531	1	-859.921	0.208123	6.2838	3637.02	-1127.46
carc	1000000	3	39.5983	207.176	55.4289	2075.31	600.612	0.994012	-863.285	0.24868	6.55571	2865.86	-1099.07
carc	10000000	3	197.182	501	329.774	2068.61	600.515	0.98004	-863.149	0.252444	6.50182	2783.03	-1096.29
carc	1000	4	65.0384	4.13203	68.9037	2061.82	0.99544	1	-917.706	0.142522	4.18643	4940.31	-1168.02
carc	10000	4	3.65239	3.45569	2.56929	2089.29	49.0629	1	-865.79	0.151475	6.28672	5046.14	-1170.43
carc	100000	4	16.2553	17.2397	38.2883	2040.5	623.135	0.98004	-862.404	0.240624	6.38537	2972.06	-1103.67
carc	1000000	4	39.8878	356.468	49.6033	2029.21	575.015	0.996008	-862.28	0.24642	6.44395	2862.58	-1099.88
carc	10000000	4	323.158	501	284.946	2099.1	603.689	0.992016	-863.685	0.253764	6.53513	2751.35	-1095.35
carc	1000	5	20.7361	1.37692	112.427	2176.52	-277.142	1	-930.169	0.136063	4.02239	4943.26	-1168.43
carc	10000	5	7.33463	2.91938	22.1579	1981.05	259.411	1	-860.895	0.172668	5.80163	4332.35	-1151.63
carc	100000	5	6.21862	24.868	9.91395	1971.03	588.09	1	-861.743	0.234103	6.23664	3077.79	-1107.97
carc	1000000	5	44.5007	215.242	51.0759	2047.17	594.492	0.984032	-864.047	0.253928	6.55735	2793.57	-1096.08
carc	10000000	5	239.66	501	293.586	2105.1	630.488	0.99002	-863.405	0.255785	6.50135	2739.76	-1094.46
mixedcarc	1000	1	32.2509	1.93549	150.472	1903.85	-61.2636	1	-916.025	0.139194	4.46254	4854.98	-1166.12
mixedcarc	10000	1	17.3428	7.21824	145.703	1906.07	289.43	1	-863.643	0.175386	6.29007	4299.99	-1151.23
mixedcarc	100000	1	8.82269	35.5129	13.1167	2101.23	619.316	0.992016	-862.032	0.236658	6.38847	3103.51	-1107.42
mixedcarc	1000000	1	53.9031	196.608	53.1282	2037.3	594.053	0.996008	-863.393	0.253951	6.48719	2776.79	-1095.57
mixedcarc	10000000	1	252.407	501	286.003	2089.81	608.431	0.99002	-863.536	0.253226	6.48251	2778.48	-1095.9
mixedcarc	1000	2	23.0191	4.35397	22.2215	1965.94	-173.889	1	-926.183	0.137879	4.25098	4936.89	-1168.6
mixedcarc	10000	2	39.3487	6.44526	49.7103	1894.8	235.41	1	-861.972	0.166543	5.89098	4549.66	-1157.3
mixedcarc	100000	2	5.28239	22.0867	4.81604	2016.84	657.871	0.978044	-864.401	0.242772	6.60458	2983.49	-1103
mixedcarc	1000000	2	59.9767	238.955	51.1823	2066.5	590.14	0.988024	-862.914	0.246325	6.55044	2875.98	-1100.12
mixedcarc	10000000	2	260.877	412.972	312.063	2079.6	609.964	0.986028	-863.608	0.253928	6.52473	2783.62	-1096.17
mixedcarc	1000	3	19.689	1.09749	48.4089	2019.44	-106.236	1	-900.815	0.137634	4.59267	5170.34	-1173.53
mixedcarc	10000	3	4.50361	3.52699	5.56695	1909.18	-49.9619	1	-862.292	0.14407	6.04415	5333.95	-1177.21
mixedcarc	100000	3	13.3091	14.2974	28.8149	2090.43	564.251	0.998004	-861.807	0.226124	6.57514	3234.44	-1114.89
mixedcarc	1000000	3	24.5803	209.284	32.2688	2017.69	617.372	0.978044	-864.282	0.254801	6.50669	2787.55	-1095.31
mixedcarc	10000000	3	266.522	501	402.462	2044.94	581.077	0.994012	-863.926	0.252639	6.50746	2757.4	-1095.61
mixedcarc	1000	4	9.96659	4.94286	259.449	2090.82	-16.6054	1	-919.687	0.142014	4.10295	4746.32	-1163.11
mixedcarc	10000	4	15.2779	7.29193	14.5514	1925.41	454.087	1	-865.796	0.187352	6.07565	3910.74	-1138.2
mixedcarc	100000	4	4.02366	58.1227	4.59796	2043.38	581.226	0.984032	-860.704	0.232774	6.26648	3159.54	-1110.32
mixedcarc	1000000	4	34.6073	216.359	48.2727	2002.63	612.775	0.982036	-863.419	0.25244	6.51227	2804.19	-1096.77
mixedcarc	10000000	4	290.404	501	293.568	2072.38	596.163	0.986028	-863.608	0.253098	6.51751	2755.89	-1095.52
mixedcarc	1000	5	31.6296	14.5822	87.855	1924.6	11.9828	1	-913.895	0.132609	3.9104	5354.31	-1177.45
mixedcarc	10000	5	22.0434	3.31214	16.1623	2019.11	78.3585	1	-865.932	0.160186	6.31476	4787.21	-1163.75
mixedcarc	100000	5	3.61767	20.4811	3.72538	2100.07	574.76	0.984032	-860.138	0.226834	6.24967	3295	-1114.68
mixedcarc	1000000	5	31.6273	193.682	39.2625	2079.24	593.753	0.992016	-862.76	0.245742	6.43758	2879.58	-1100.31
mixedcarc	10000000	5	289.47	501	293.973	2068.03	612.408	0.988024	-862.831	0.251331	6.51786	2800.87	-1097.44
mixedgamma	1000	1	13.5448	10.1413	140.963	1934.86	481.404	0.233533	-895.484	0.289148	0.235191	3260.16	-1117.15
mixedgamma	10000	1	13.1278	48.3167	23.2818	2105.6	-13.9247	0.838323	-852.151	0.236569	0.172991	4013.92	-1142.03
mixedgamma	100000	1	22.8403	85.7916	53.3152	2138.28	471.609	0.882236	-842.352	0.307314	0.206179	2761.97	-1096.89
mixedgamma	1000000	1	17.3047	35.9217	39.2367	2175.26	453.495	0.912176	-842.135	0.327071	0.219703	2589.89	-1088.27
mixedgamma	10000000	1	32.0502	54.9557	50.7921	2304.36	455.339	0.874251	-841.208	0.318729	0.21373	2734.46	-1093.02
mixedgamma	1000	2	9.88841	12.2899	13.8293	2327.99	583.341	0.618762	-917.665	0.330795	0.277065	2863.19	-1100.8
mixedgamma	10000	2	49.2342	55.0953	161.422	2125.17	249.563	0.808383	-856.894	0.258071	0.187849	3599.44	-1128.63
mixedgamma	100000	2	19.4373	26.3017	34.3195	2159.67	57.0116	0.89022	-837.573	0.237722	0.15701	3757	-1134.23
mixedgamma	1000000	2	31.9706	76.7601	41.3589	2149.41	456.797	0.842315	-841.44	0.305538	0.204862	2983.49	-1101.31
mixedgamma	10000000	2	26.6712	34.3107	22.4505	2258.86	407.676	0.874251	-845.016	0.350311	0.2385	2442.88	-1079.35
mixedgamma	1000	3	6.66095	4.65413	78.6085	1906.97	431.919	0.9501	-877.664	0.269583	0.213149	3481.53	-1125.2
mixedgamma	10000	3	35.4025	54.1853	121.954	2083.75	277.974	0.820359	-847.972	0.243805	0.169107	3701.99	-1132.84
mixedgamma	100000	3	9.59507	8.51785	10.0135	2141.28	-88.9936	0.846307	-840.278	0.217997	0.145427	4178.31	-1146.95
mixedgamma	1000000	3	3.38961	4.74695	3.88685	2262.02	169.072	0.866267	-837.78	0.255325	0.168788	3522.14	-1124.98
mixedgamma	10000000	3	19.1686	22.3522	19.6222	2225.57	341.708	0.858283	-841.741	0.327608	0.220287	2654.84	-1089.53
mixedgamma	1000	4	14.5876	12.9777	111.018	2398.58	113.361	0.878244	-923.335	0.303876	0.259994	3209.75	-1115.51
mixedgamma	10000	4	13.3925	25.7776	21.2014	2233.36	76.1669	0.700599	-856.465	0.240856	0.174933	3872.47	-1137.92
mixedgamma	100000	4	16.3853	13.9825	26.5612	2212.47	407.169	0.888224	-842.825	0.300712	0.202884	2856.17	-1100.26
mixedgamma	1000000	4	4.22844	7.54729	9.09279	2332.1	493.401	0.848303	-840.408	0.308403	0.205785	2867.91	-1098.84
mixedgamma	10000000	4	55.9001	72.6732	71.8781	2260.92	374.653	0.888224	-841.859	0.325012	0.218423	2662.96	-1089.76
mixedgamma	1000	5	11.2476	4.60868	45.9557	2466.65	186.138	0.866267	-916.449	0.302051	0.250678	3292.54	-1117.67
mixedgamma	10000	5	50.7949	60.8597	98.368	2121.48	28.1248	0.792415	-846.288	0.237441	0.165941	3826.6	-1137.38
mixedgamma	100000	5	7.91648	14.5493	13.8722	2191.2	-413.079	0.826347	-836.575	0.219098	0.144359	4153.12	-1146.58
mixedgamma	1000000	5	19.8509	33.8479	19.6642	2231.69	280.568	0.848303	-840.577	0.293696	0.196164	2946.74	-1103.88
mixedgamma	10000000	5	30.4153	29.9668	28.5454	2363.17	392.808	0.876248	-841.734	0.324494	0.218166	2652.45	-1089.95
negbin	1000	1	11.4596	17.8757	64.2649	1970.09	375.518	0.61477	-871.09	0.294717	0.225394	3140.95	-1112.68
negbin	10000	1	30.529	44.9384	26.2263	2141.11	16.1311	0.848303	-839.368	0.250118	0.168281	3595.7	-1129.37
negbin	100000	1	4.7694	8.5636	8.5602	2254.38	290.912	0.854291	-839.12	0.339036	0.225772	2545.21	-1085.15
negbin	1000000	1	30.1963	33.503	51.2148	2252	474.684	0.868263	-840.923	0.370819	0.249457	2295.14	-1071.67
negbin	10000000	1	210.479	187.76	225.334	2277.29	472.207	0.842315	-840.127	0.356807	0.23899	2408.72	-1078.29
negbin	1000	2	10.1565	4.38935	80.499	2347.72	746.684	0.259481	-884.431	0.312537	0.242332	2979.02	-1105.8
negbin	10000	2	16.8852	16.2412	11.1624	2019.91	482.425	0.874251	-845.652	0.34696	0.238632	2464.73	-1082.65
negbin	100000	2	22.6942	55.4976	38.1302	2124.51	379.574	0.850299	-838.078	0.334879	0.222082	2548.49	-1086.44
negbin	1000000	2	23.0447	27.3091	23.0614	2208.14	445.338	0.864271	-840.406	0.358039	0.240905	2411.38	-1077.8
negbin	10000000	2	163.825	199.137	177.586	2248.21	461.539	0.862275	-841.327	0.35935	0.241969	2398.6	-1076.97
negbin	1000	3	26.7148	27.4201	235.8	2063.78	364.799	0.459082	-893.921	0.339058	0.278997	2817.67	-1098.67
negbin	10000	3	22.5952	41.3987	11.5554	2103.91	90.8044	0.88024	-834.639	0.227897	0.148944	3998.71	-1141.39
negbin	100000	3	6.90012	5.09327	10.766	2324.66	497.827	0.858283	-841.2	0.350953	0.236695	2494.23	-1081.42
negbin	1000000	3	27.7527	36.0472	29.4611	2172.96	397.426	0.864271	-840.45	0.344789	0.232599	2541.15	-1083.77
negbin	10000000	3	192.438	197.57	209.378	2230.19	445.156	0.858283	-840.122	0.36055	0.241272	2371.97	-1076.59
negbin	1000	4	15.5859	29.9486	52.5575	2085.23	622.068	0.536926	-918.749	0.422866	0.406776	2542.28	-1085.85
negbin	10000	4	3.64527	10.9833	6.28755	2180.11	325.948	0.846307	-840.254	0.286071	0.192123	3102.94	-1110.14
negbin	100000	4	5.69613	7.6469	7.209	2220.71	398.913	0.908184	-837.083	0.323972	0.213887	2671.58	-1091.44
negbin	1000000	4	49.1523	44.5581	61.2754	2209.52	411.609	0.898204	-839.63	0.34756	0.231865	2464.54	-1080.92
negbin	10000000	4	254.118	315.078	269.745	2295.15	467.482	0.834331	-841.52	0.366953	0.248034	2333.41	-1073.77
negbin	1000	5	15.7448	32.6205	19.606	2035.06	495.889	0.866267	-881.157	0.347176	0.282986	2711.76	-1094.8
negbin	10000	5	6.69607	19.9065	24.4744	2202.13	-274.569	0.944112	-843.512	0.28846	0.197395	3055.51	-1108.97
negbin	100000	5	24.2573	54.9784	32.0269	2206.88	377.755	0.878244	-838.375	0.335212	0.221943	2599.51	-1087.18
negbin	1000000	5	11.3503	15.9542	17.8135	2288.48	411.076	0.866267	-840.124	0.350674	0.234957	2499.7	-1081.08
negbin	10000000	5	197.223	229.149	139.942	2216.89	408.517	0.860279	-840.623	0.351698	0.235783	2450.23	-1080.11
poisson	1000	1	17.3044	0	319.691	10516.9	112.889	1	-1413.66	0.162842	0	4760.26	-1163.22
poisson	10000	1	56.55	0	319.685	2178.54	44.5867	1	-1059.25	0.145665	0	5749.46	-1186.73
poisson	100000	1	7.72186	0	64.6752	2197.32	207.869	1	-1009.75	0.158331	0	5255.58	-1176.01
poisson	1000000	1	10.6003	0	56.8274	2207.07	396.771	1	-1003.92	0.191648	0	4199.33	-1148.51
poisson	10000000	1	65.5643	0	167.682	2198.76	389.018	1	-1003.42	0.194509	0	4113.11	-1146.07
poisson	1000	2	8.38626	0	430.982	7135.36	130.479	1	-1456.23	0.160741	0	4761.11	-1163.49
poisson	10000	2	37.9039	0	400.942	2272.71	64.3602	1	-1072.76	0.151295	0	5354.44	-1178.79
poisson	100000	2	11.0385	0	48.9926	2196.57	370.799	1	-1008.71	0.176098	0	4680.94	-1160.85
poisson	1000000	2	22.8786	0	77.1828	2209.04	422.865	1	-1003.63	0.19463	0	4127.96	-1146.21
poisson	10000000	2	86.5849	0	183.377	2182.19	380.589	1	-1003.25	0.191761	0	4204.16	-1148.36
poisson	1000	3	7.47628	0	501	5122.2	52.7062	1	-1361.51	0.157785	0	4925.16	-1167.82
poisson	10000	3	24.7839	0	77.1793	2212.17	125.388	1	-1067.33	0.159191	0	5099.37	-1172.24
poisson	100000	3	22.6806	0	506.746	2218.54	347.18	1	-1008.35	0.175916	0	4651.73	-1161.35
poisson	1000000	3	16.6103	0	177.358	2196.69	438.364	1	-1003.14	0.194483	0	4151.5	-1146.27
poisson	10000000	3	30.8072	0	60.0366	2187.63	378.218	1	-1003.7	0.193913	0	4158.83	-1146.68
poisson	1000	4	10.4707	0	431.652	9827	155.626	1	-1471.99	0.16329	0	4753.88	-1162.61
poisson	10000	4	37.7341	0	435.696	2254.9	134.366	1	-1072.16	0.157319	0	5230.87	-1174.43
poisson	100000	4	10.3518	0	139.95	2197.84	320.725	1	-1008.93	0.171705	0	4815.16	-1164.27
poisson	1000000	4	3.62107	0	7.97837	2201.47	392.435	1	-1003.31	0.189869	0	4267.42	-1149.73
poisson	10000000	4	47.1599	0	133.137	2216.48	408.82	1	-1003.52	0.195319	0	4118.14	-1145.6
poisson	1000	5	19.7077	0	238.424	15780.2	318.639	1	-1375.32	0.167661	0	4602.91	-1159.17
poisson	10000	5	59.2062	0	326.964	2410.33	145.3	1	-1065.5	0.156127	0	5204.95	-1174.74
poisson	100000	5	7.9379	0	75.7844	2233.94	253.743	1	-1010.75	0.162269	0	5104.57	-1172.06
poisson	1000000	5	8.01495	0	45.6617	2172.86	383.532	1	-1003.37	0.186914	0	4341.91	-1151.91
poisson	10000000	5	65.7104	0	171.179	2216.74	391.071	1	-1003.77	0.193134	0	4162.68	-1147.27
relaxedgamma	1000	1	17.8285	8.72675	52.6577	2043.89	-13.3497	0.702595	-893.782	0.285193	0.232865	3418.64	-1123.08
relaxedgamma	10000	1	50.6762	60.7616	115.046	2215.16	164.477	0.882236	-851.002	0.254809	0.177288	3501.37	-1125.96
relaxedgamma	100000	1	21.7302	26.0732	42.7387	2160.78	216.691	0.886228	-838.911	0.250133	0.165108	3535.48	-1126.93
relaxedgamma	1000000	1	4.09144	4.97601	3.85057	2439.03	443.996	0.834331	-845.71	0.357133	0.245785	2441.78	-1078.18
relaxedgamma	10000000	1	31.6179	39.0791	23.7825	2359.79	447.183	0.844311	-842.987	0.343348	0.231797	2475.56	-1081.7
relaxedgamma	1000	2	3.45261	2.81437	63.6342	4679.07	396.564	0.864271	-912.638	0.305931	0.251524	3197.62	-1114.55
relaxedgamma	10000	2	99.892	120.647	245.636	2071.51	488.422	0.872255	-853.476	0.30484	0.215455	2825.15	-1099.96
relaxedgamma	100000	2	12.1555	47.3129	8.75949	2140.95	323.167	0.904192	-842.584	0.281837	0.189482	3071.48	-1109.76
relaxedgamma	1000000	2	9.66858	12.602	17.7319	2157.12	469.893	0.836327	-841.148	0.324296	0.21724	2649.27	-1090.09
relaxedgamma	10000000	2	17.7103	22.599	16.3308	2305.87	325.534	0.840319	-843.156	0.341184	0.231904	2521.31	-1083.49
relaxedgamma	1000	3	15.572	21.321	54.6425	1993.15	349.556	0.730539	-894.012	0.276391	0.223851	3489.03	-1125.44
relaxedgamma	10000	3	60.1305	19.363	134.457	2252.07	133.833	0.886228	-851.601	0.251011	0.176279	3649.46	-1130.5
relaxedgamma	100000	3	221.002	362.431	413.068	2168.94	-143.195	0.820359	-838.574	0.226753	0.151	3998.69	-1141.2
relaxedgamma	1000000	3	20.0491	27.9443	19.4089	2225.76	470.461	0.862275	-841.446	0.275969	0.185967	3561.44	-1118.81
relaxedgamma	10000000	3	14.9747	18.9658	12.7108	2387.44	404.96	0.852295	-843.142	0.336699	0.228788	2580.12	-1085.76
relaxedgamma	1000	4	9.33315	8.94643	30.0009	2051.37	295.898	0.966068	-895.096	0.314607	0.270277	3221.23	-1114.9
relaxedgamma	10000	4	20.893	42.4701	27.639	2357.73	-202.441	0.792415	-867.678	0.277201	0.20894	3311.37	-1118.11
relaxedgamma	100000	4	29.7209	97.3828	59.3705	1992.54	157.559	0.870259	-841.954	0.262705	0.176428	3394.94	-1120.48
relaxedgamma	1000000	4	17.1628	39.4773	23.4373	2210.45	453.547	0.88024	-840.303	0.301177	0.200869	2920.43	-1101.04
relaxedgamma	10000000	4	15.2108	22.9161	20.3952	2307.24	402.847	0.860279	-842.049	0.324567	0.218689	2687.16	-1090.66
relaxedgamma	1000	5	18.0866	7.3768	97.1637	2386.86	392.415	0.9002	-900.494	0.308912	0.262956	3203.2	-1114.87
relaxedgamma	10000	5	47.1167	60.5306	139.062	2148.94	-372.604	0.886228	-855.92	0.233655	0.165342	3935.27	-1140.02
relaxedgamma	100000	5	10.9623	33.5502	4.4046	2191.63	-857.482	0.744511	-837.873	0.171482	0.113978	5528.1	-1181.59
relaxedgamma	1000000	5	15.9185	25.5067	27.5776	2229.28	339.164	0.882236	-840.723	0.306239	0.204444	2847.9	-1098.5
relaxedgamma	10000000	5	21.4623	22.4285	19.2992	2232.65	362.3	0.878244	-842.064	0.333633	0.224715	2579.08	-1086.4
strictgamma	1000	1	14.0061	0	274.869	3404.3	-265.027	1	-1293.59	0.1196	0	5329.24	-1177.65
strictgamma	10000	1	23.1046	0	501	2995.48	-302.049	1	-1125.27	0.117312	0	6017.87	-1192.73
strictgamma	100000	1	1.94939	0	15.6265	2291.51	-56.1987	1	-1049.24	0.127234	0	5861.27	-1189.39
strictgamma	1000000	1	12.1675	0	39.8702	2235.34	181.287	1	-1040.79	0.153218	0	4778.93	-1163.63
strictgamma	10000000	1	57.7007	0	93.0649	2297.28	172.801	1	-1040.49	0.157336	0	4600.93	-1159.3
strictgamma	1000	2	5.59693	0	433.968	4092.31	-239.551	1	-1305.97	0.121368	0	5271.25	-1175.36
strictgamma	10000	2	34.358	0	82.5405	2958.32	-305.426	1	-1115.92	0.117605	0	6025.63	-1192.85
strictgamma	100000	2	11.7035	0	40.9473	2272.76	-107.455	1	-1048.9	0.122551	0	6140.82	-1194.71
strictgamma	1000000	2	10.14	0	24.0548	2285	204.259	1	-1041.21	0.153126	0	4783.85	-1163.61
strictgamma	10000000	2	37.3891	0	85.4386	2303.75	156.249	1	-1040.87	0.158035	0	4565.85	-1158.88
strictgamma	1000	3	14.9242	0	435.867	3155.13	-288.2	1	-1311.44	0.121439	0	5217.58	-1174.98
strictgamma	10000	3	86.3093	0	335.829	2519.61	-356.611	1	-1114.59	0.114506	0	6326.35	-1198.84
strictgamma	100000	3	10.4993	0	93.4899	2288.32	-179.258	1	-1047.43	0.121671	0	6167.61	-1196.27
strictgamma	1000000	3	6.74057	0	15.579	2299.4	150.662	1	-1041.05	0.155266	0	4663.99	-1161.4
strictgamma	10000000	3	17.7038	0	43.5884	2293.51	100.406	1	-1039.65	0.151658	0	4826.56	-1164.99
strictgamma	1000	4	6.80689	0	67.9467	4789.04	-307.41	1	-1311.73	0.120319	0	5310.75	-1177.18
strictgamma	10000	4	71.7574	0	402.412	2906.54	-346.007	1	-1117.62	0.11422	0	6296.44	-1197.7
strictgamma	100000	4	5.71157	0	163.393	2278.15	-105.135	1	-1049.36	0.12735	0	5868.06	-1189.47
strictgamma	1000000	4	14.7351	0	48.0798	2273.36	157.148	1	-1040.25	0.153276	0	4775.52	-1163.74
strictgamma	10000000	4	34.4813	0	64.41	2254.34	170.804	1	-1040.14	0.156567	0	4628.11	-1160.5
strictgamma	1000	5	12.8528	0	203.211	3535.15	-391.351	1	-1315.34	0.119202	0	5433.46	-1180.03
strictgamma	10000	5	11.6978	0	46.4229	2922.37	-361.489	1	-1138.72	0.113103	0	6322.81	-1198.29
strictgamma	100000	5	2.74179	0	66.13	2304.61	-108.806	1	-1049.05	0.125578	0	5985.69	-1191.77
strictgamma	1000000	5	7.07493	0	47.97	2305.04	171.557	1	-1041.12	0.153303	0	4739.91	-1163.15
strictgamma	10000000	5	19.6269	0	37.6578	2292.73	157.646	1	-1040.34	0.157821	0	4602.69	-1159.13
