# Supplementary material for: Salmonella enterica from a soldier from the 1652 siege of Barcelona (Spain) supports historical transatlantic epidemic contacts
Source: iScience. 2021 Aug 24;24(9):103021. doi: 10.1016/j.isci.2021.103021 (PMC8430385; doi:10.1016/j.isci.2021.103021)
Supplement: Table S9. Estimated divergence dates in the Paratyphi C phylogeny, Related to Figure 4 [file mmc6.xlsx]

## Sheet: Suppl_table_9
Node	Date	Lower	Upper
[1,]	1200	1200	1200
[2,]	1651	1651	1651
[3,]	1545	1545	1545
[4,]	1545	1545	1545
[5,]	1957	1957	1957
[6,]	1958	1958	1958
[7,]	1959	1959	1959
[8,]	1977	1977	1977
[9,]	1974	1974	1974
[10,]	2000	2000	2000
[11,]	2000	2000	2000
[12,]	1959	1959	1959
[13,]	2003	2003	2003
[14,]	1999	1999	1999
[15,]	1972	1972	1972
[16,]	2002	2002	2002
[17,]	1988	1988	1988
[18,]	1993	1993	1993
[19,]	2011	2011	2011
[20,]	1992	1992	1992
[21,]	1969	1969	1969
[22,]	2009	2009	2009
[23,]	1966	1966	1966
[24,]	1989	1989	1989
[25,]	1989	1989	1989
[26,]	1987	1987	1987
[27,]	1986	1986	1986
[28,]	2010	2010	2010
[29,]	1966	1966	1966
[30,]	2002	2002	2002
[31,]	1965	1965	1965
[32,]	1992	1992	1992
[33,]	1998	1998	1998
[34,]	1999	1999	1999
[35,]	1989	1989	1989
[36,]	1957	1957	1957
[37,]	1984	1984	1984
[38,]	1990	1990	1990
[39,]	1947.13	1880.68	2013.57
[40,]	1939.75	1865.95	2013.56
[41,]	1942	1871.91	2012.09
[42,]	1996	1996	1996
[43,]	1987	1987	1987
[44,]	1938.03	1868.01	2008.05
[45,]	1996	1996	1996
[46,]	1961	1961	1961
[47,]	1939	1939	1939
[48,]	1984	1984	1984
[49,]	1988	1988	1988
[50,]	1985	1985	1985
[51,]	2005	2005	2005
[52,]	2000	2000	2000
[53,]	1988	1988	1988
[54,]	1987	1987	1987
[55,]	1994	1994	1994
[56,]	1995	1995	1995
[57,]	1997	1997	1997
[58,]	1992	1992	1992
[59,]	1992	1992	1992
[60,]	1971	1971	1971
[61,]	1993	1993	1993
[62,]	2003	2003	2003
[63,]	2005	2005	2005
[64,]	2012	2012	2012
[65,]	1996	1996	1996
[66,]	1961	1961	1961
[67,]	1939	1939	1939
[68,]	2000	2000	2000
[69,]	1965	1965	1965
[70,]	2000	2000	2000
[71,]	2003	2003	2003
[72,]	2015	2015	2015
[73,]	1998	1998	1998
[74,]	1965	1965	1965
[75,]	1965	1965	1965
[76,]	1967	1967	1967
[77,]	1965	1965	1965
[78,]	1970	1970	1970
[79,]	1973	1973	1973
[80,]	1966	1966	1966
[81,]	1972	1972	1972
[82,]	1988	1988	1988
[83,]	1959	1959	1959
[84,]	1958	1958	1958
[85,]	1958	1958	1958
[86,]	1990	1990	1990
[87,]	1992	1992	1992
[88,]	1965	1965	1965
[89,]	1988	1988	1988
[90,]	1987	1987	1987
[91,]	1970	1970	1970
[92,]	1999	1999	1999
[93,]	1967	1967	1967
[94,]	1965	1965	1965
[95,]	1965	1965	1965
[96,]	1960	1960	1960
[97,]	1916	1916	1916
[98,]	1966	1966	1966
[99,]	2009	2009	2009
[100,]	1940	1940	1940
[101,]	1940	1940	1940
[102,]	1940	1940	1940
[103,]	1918	1918	1918
[104,]	1961	1961	1961
[105,]	1935	1935	1935
[106,]	1985	1985	1985
[107,]	1925	1925	1925
[108,]	1902.73	1814.58	1990.88
[109,]	1934	1934	1934
[110,]	1941	1941	1941
[111,]	1989	1989	1989
[112,]	1914	1914	1914
[113,]	1990	1990	1990
[114,]	1988	1988	1988
[115,]	1986	1986	1986
[116,]	1992	1992	1992
[117,]	1988	1988	1988
[118,]	1967	1967	1967
[119,]	1987	1987	1987
[120,]	1990	1990	1990
[121,]	1988	1988	1988
[122,]	1996	1996	1996
[123,]	1987	1987	1987
[124,]	1475.65	1205.56	1745.75
[125,]	894.307	688.858	1099.76
[126,]	1058.43	949.849	1167	Ragna - Paratyphi C
[127,]	1240.11	1134.32	1345.89	Sagrera/Colonial Mexico - Modern Paratyphi C
[128,]	1301.93	1194.5	1409.35	Sagrera - Colonial Mexico
[129,]	1511.79	1483.74	1539.84
[130,]	1381.7	1254.16	1509.24
[131,]	1545.9	1438.65	1653.15
[132,]	1610.23	1509.27	1711.19
[133,]	1642.68	1541.93	1743.44
[134,]	1652	1553.52	1750.47
[135,]	1730.23	1648.7	1811.75
[136,]	1751.82	1673.46	1830.18
[137,]	1777.69	1707.44	1847.93
[138,]	1809.21	1746.35	1872.08
[139,]	1878.53	1832.36	1924.71
[140,]	1911.43	1878.98	1943.88
[141,]	1843.6	1782.37	1904.83
[142,]	1900.2	1854.64	1945.76
[143,]	1893.08	1835.49	1950.66
[144,]	1817.83	1749.25	1886.4
[145,]	1860.14	1793.52	1926.76
[146,]	1921.51	1872.39	1970.63
[147,]	1660.96	1572.95	1748.96
[148,]	1750.35	1666.69	1834.01
[149,]	1907.09	1862.32	1951.86
[150,]	1929.22	1894.38	1964.07
[151,]	1814.27	1743.55	1884.99
[152,]	1864.33	1805.56	1923.1
[153,]	1899.58	1842.49	1956.66
[154,]	1910.67	1866.45	1954.89
[155,]	1949.85	1921.96	1977.75
[156,]	1705.14	1631.76	1778.53
[157,]	1759.81	1680.88	1838.73
[158,]	1916.16	1873.5	1958.83
[159,]	1889.58	1840.29	1938.88
[160,]	1899.74	1854.14	1945.33
[161,]	1935.91	1894.5	1977.32
[162,]	1941.85	1905.05	1978.65
[163,]	1709.73	1635.56	1783.91
[164,]	1728.65	1655.83	1801.47
[165,]	1885.61	1829.34	1941.87
[166,]	1755.99	1689.31	1822.67
[167,]	1866.59	1791.8	1941.38
[168,]	1899.99	1826.94	1973.05
[169,]	1920.78	1848.22	1993.34
[170,]	1794.63	1741.45	1847.81
[171,]	1806.19	1754.11	1858.26
[172,]	1817.99	1764.27	1871.7
[173,]	1890.36	1833.67	1947.05
[174,]	1811.59	1760.25	1862.93
[175,]	1826.71	1776.29	1877.12
[176,]	1849.49	1803.84	1895.15
[177,]	1868.1	1824.1	1912.11
[178,]	1888.81	1851.46	1926.15
[179,]	1909.18	1879.74	1938.61
[180,]	1913.53	1884.53	1942.53
[181,]	1928.23	1896.66	1959.8
[182,]	1948.97	1922.22	1975.72
[183,]	1918.08	1889.64	1946.52
[184,]	1929.86	1901.97	1957.76
[185,]	1939.21	1914.13	1964.28
[186,]	1952.73	1931.95	1973.52
[187,]	1967.2	1946.96	1987.43
[188,]	1969.57	1952.47	1986.67
[189,]	1926.05	1883.14	1968.97
[190,]	1972.14	1947.8	1996.47
[191,]	1747.42	1675.65	1819.19
[192,]	1895.31	1858.41	1932.21
[193,]	1955.06	1921.9	1988.22
[194,]	1911.34	1886.41	1936.28
[195,]	1813.99	1755.1	1872.88
[196,]	1854.36	1811.94	1896.78
[197,]	1906.69	1864.89	1948.49
[198,]	1956.2	1928.68	1983.72
[199,]	1992.21	1981.56	2002.85
[200,]	1861.24	1820.48	1901.99
[201,]	1883.52	1848.99	1918.05
[202,]	1900.98	1869.75	1932.2
[203,]	1906.33	1877.31	1935.35
[204,]	1912.89	1887.48	1938.3
[205,]	1930.11	1907.13	1953.1
[206,]	1946.23	1929.54	1962.93
[207,]	1930.58	1903.93	1957.23
[208,]	1910.7	1869.43	1951.96
[209,]	1465.3	1341.39	1589.2
[210,]	1805.67	1731.25	1880.1
[211,]	1865.35	1807.91	1922.8
[212,]	1921.16	1892.29	1950.03
[213,]	1903.19	1859.31	1947.06
[214,]	1914.92	1873.05	1956.8
[215,]	1562.19	1452.57	1671.81
[216,]	1655.89	1570.26	1741.51
[217,]	1751.54	1660.66	1842.41
[218,]	1826.74	1762.75	1890.73
[219,]	1878.72	1815.64	1941.8
[220,]	1899.24	1860.63	1937.85
[221,]	1923.47	1893.42	1953.51
[222,]	1737.13	1668.3	1805.95
[223,]	1745.67	1679.06	1812.27
[224,]	1871.77	1833.09	1910.44
[225,]	1927.26	1895.39	1959.13
[226,]	1768.01	1711.24	1824.79
[227,]	1806.1	1754.43	1857.78
[228,]	1846.49	1796.58	1896.41
[229,]	1895.9	1867.85	1923.95
[230,]	1918.31	1901.4	1935.22
[231,]	1871.32	1825.94	1916.69
[232,]	1779.51	1719.7	1839.32
[233,]	1857.91	1807.37	1908.45
[234,]	1831.33	1764.98	1897.68
[235,]	1736.27	1648.16	1824.38
[236,]	1847.32	1805.15	1889.5
[237,]	1870.03	1839.61	1900.44
[238,]	1883.37	1856.76	1909.99
[239,]	1903.75	1874.86	1932.64
[240,]	1912.42	1885.34	1939.51
[241,]	1926.57	1903.65	1949.5
[242,]	1932.27	1908.94	1955.59
[243,]	1950.61	1925.23	1975.98
[244,]	1933.29	1911.21	1955.37
[245,]	1940.18	1916.5	1963.86
[246,]	1958.95	1937.62	1980.27
[247,]	1950.87	1925.83	1975.91
